# Supplementary material for: Identification of Extracellular Matrix Signatures as Novel Potential Prognostic Biomarkers in Lung Adenocarcinoma
Source: Front Genet. 2022 May 30;13:872380. doi: 10.3389/fgene.2022.872380 (PMC9197387; doi:10.3389/fgene.2022.872380)
Supplement: Supplementary file 2 [file Table2.XLSX]

## Sheet: Table S2
Table S2: Sample information included in this study
DataSet	Patient	Sample	Age	Type	Smoke_Status (Smoker:1 Non-smoker:2)	Gender	Age_Group (<60:1 >=60:2)	Tumorgrade	Tumor_stage	OS	OS-day	OS-month
TCGA-LUAD	TCGA-05-4402	TCGA-05-4402-01A-01R-1206-07	57	Tumor	0	Female	1	T3	IV	1	244	8.13
TCGA-LUAD	TCGA-05-4425	TCGA-05-4425-01A-01R-1755-07	70	Tumor	1	Female	2	T2b	IV	0	669	22.3
TCGA-LUAD	TCGA-05-4434	TCGA-05-4434-01A-01R-1206-07	67	Tumor	1	Female	2	T1	IV	1	457	15.23
TCGA-LUAD	TCGA-38-4632	TCGA-38-4632-01A-01R-1755-07	42	Tumor	1	Male	1	T2	IV	1	1357	45.23
TCGA-LUAD	TCGA-50-6591	TCGA-50-6591-01A-11R-1755-07	63	Tumor	0	Female	2	T1a	IV	1	119	3.97
TCGA-LUAD	TCGA-53-7624	TCGA-53-7624-01A-11R-2066-07	40	Tumor	1	Female	1	T2	IV	1	1043	34.77
TCGA-LUAD	TCGA-55-6968	TCGA-55-6968-01A-11R-1949-07	61	Tumor	1	Male	2	T2	IV	1	1293	43.1
TCGA-LUAD	TCGA-55-7816	TCGA-55-7816-01A-11R-2170-07	49	Tumor	0	Female	1	T1b	IV	0	44	1.47
TCGA-LUAD	TCGA-55-8094	TCGA-55-8094-01A-11R-2241-07	51	Tumor	1	Male	1	T1b	IV	0	4	0.13
TCGA-LUAD	TCGA-55-8512	TCGA-55-8512-01A-11R-2403-07	41	Tumor	1	Male	1	T1b	IV	0	3	0.1
TCGA-LUAD	TCGA-55-8620	TCGA-55-8620-01A-11R-2403-07	60	Tumor	1	Male	1	T2a	IV	0	66	2.2
TCGA-LUAD	TCGA-64-1680	TCGA-64-1680-01A-02R-0946-07	63	Tumor	1	Male	2	T2	IV	0	1126	37.53
TCGA-LUAD	TCGA-73-4666	TCGA-73-4666-01A-01R-1206-07	52	Tumor	1	Female	1	T2	IV	0	618	20.6
TCGA-LUAD	TCGA-78-7145	TCGA-78-7145-01A-11R-2039-07	52	Tumor	1	Female	1	T2	IV	1	826	27.53
TCGA-LUAD	TCGA-78-7156	TCGA-78-7156-01A-11R-2039-07	62	Tumor	1	Male	2	T2	IV	1	976	32.53
TCGA-LUAD	TCGA-78-7160	TCGA-78-7160-01A-11R-2039-07	61	Tumor	1	Male	2	T2	IV	0	678	22.6
TCGA-LUAD	TCGA-78-7167	TCGA-78-7167-01A-11R-2066-07	77	Tumor	1	Male	2	T1	IV	1	2681	89.37
TCGA-LUAD	TCGA-86-7701	TCGA-86-7701-01A-11R-2170-07	66	Tumor	1	Male	2	T4	IV	0	11	0.37
TCGA-LUAD	TCGA-93-A4JN	TCGA-93-A4JN-01A-11R-A24X-07	71	Tumor	1	Male	2	T1a	IV	0	382	12.73
TCGA-LUAD	TCGA-93-A4JP	TCGA-93-A4JP-01A-11R-A24X-07	64	Tumor	0	Male	2	T1	IV	0	269	8.97
TCGA-LUAD	TCGA-97-8171	TCGA-97-8171-01A-11R-2287-07	81	Tumor	1	Male	2	T2a	IV	0	107	3.57
TCGA-LUAD	TCGA-99-8033	TCGA-99-8033-01A-11R-2241-07	74	Tumor	0	Female	2	T1a	IV	0	170	5.67
TCGA-LUAD	TCGA-L9-A5IP	TCGA-L9-A5IP-01A-21R-A39D-07	40	Tumor	1	Female	1	T2	IV	1	58	1.93
TCGA-LUAD	TCGA-MP-A4T7	TCGA-MP-A4T7-01A-11R-A24X-07	75	Tumor	1	Female	2	T2a	IV	1	167	5.57
TCGA-LUAD	TCGA-05-4396	TCGA-05-4396-01A-21R-1858-07	76	Tumor	1	Male	2	T3	III	1	303	10.1
TCGA-LUAD	TCGA-05-4398	TCGA-05-4398-01A-01R-1206-07	47	Tumor	1	Female	1	T2	III	0	1431	47.7
TCGA-LUAD	TCGA-05-4415	TCGA-05-4415-01A-22R-1858-07	57	Tumor	1	Male	1	T2	III	1	91	3.03
TCGA-LUAD	TCGA-53-7813	TCGA-53-7813-01A-11R-2170-07	51	Tumor	1	Female	1	T1	III	0	418	13.93
TCGA-LUAD	TCGA-55-A48Z	TCGA-55-A48Z-01A-12R-A24X-07	60	Tumor	1	Female	1	T4	III	0	29	0.97
TCGA-LUAD	TCGA-62-8394	TCGA-62-8394-01A-11R-2326-07	65	Tumor	0	Female	2	T2	III	1	139	4.63
TCGA-LUAD	TCGA-78-7149	TCGA-78-7149-01A-11R-2039-07	71	Tumor	1	Male	2	T4	III	0	1093	36.43
TCGA-LUAD	TCGA-78-7158	TCGA-78-7158-01A-11R-2039-07	59	Tumor	1	Female	1	T2	III	1	179	5.97
TCGA-LUAD	TCGA-05-4250	TCGA-05-4250-01A-01R-1107-07	79	Tumor	1	Female	2	T2	III	1	121	4.03
TCGA-LUAD	TCGA-05-4384	TCGA-05-4384-01A-01R-1755-07	66	Tumor	1	Male	2	T2	III	0	426	14.2
TCGA-LUAD	TCGA-05-4418	TCGA-05-4418-01A-01R-1206-07	69	Tumor	1	Male	1	T2	III	1	274	9.13
TCGA-LUAD	TCGA-05-5420	TCGA-05-5420-01A-01R-1628-07	67	Tumor	1	Male	2	T2	III	0	31	1.03
TCGA-LUAD	TCGA-35-5375	TCGA-35-5375-01A-01R-1628-07	61	Tumor	1	Male	2	T2	III	0	264	8.8
TCGA-LUAD	TCGA-38-6178	TCGA-38-6178-01A-11R-1755-07	70	Tumor	0	Female	2	T2	III	0	158	5.27
TCGA-LUAD	TCGA-44-3396	TCGA-44-3396-01A-01R-1206-07	74	Tumor	1	Female	2	T1	III	0	311	10.37
TCGA-LUAD	TCGA-44-5643	TCGA-44-5643-01A-01R-1628-07	53	Tumor	1	Male	1	T3	III	0	106	3.53
TCGA-LUAD	TCGA-44-6774	TCGA-44-6774-01A-21R-1858-07	56	Tumor	1	Female	1	T1	III	0	166	5.53
TCGA-LUAD	TCGA-49-4490	TCGA-49-4490-01A-21R-1858-07	45	Tumor	1	Female	1	T2	III	1	385	12.83
TCGA-LUAD	TCGA-49-4494	TCGA-49-4494-01A-01R-1206-07	77	Tumor	1	Male	2	T2a	III	1	1081	36.03
TCGA-LUAD	TCGA-49-4507	TCGA-49-4507-01A-01R-1206-07	73	Tumor	1	Female	2	T2a	III	1	268	8.93
TCGA-LUAD	TCGA-49-4512	TCGA-49-4512-01A-21R-1858-07	69	Tumor	0	Female	2	T2a	III	1	905	30.17
TCGA-LUAD	TCGA-49-6743	TCGA-49-6743-01A-11R-1858-07	81	Tumor	1	Female	2	T1	III	0	369	12.3
TCGA-LUAD	TCGA-49-6745	TCGA-49-6745-01A-11R-1858-07	82	Tumor	1	Male	2	T2	III	0	156	5.2
TCGA-LUAD	TCGA-49-6761	TCGA-49-6761-01A-31R-1949-07	68	Tumor	1	Female	2	T1	III	0	1	0.03
TCGA-LUAD	TCGA-50-5051	TCGA-50-5051-01A-21R-1858-07	42	Tumor	1	Female	1	T2	III	0	455	15.17
TCGA-LUAD	TCGA-50-5941	TCGA-50-5941-01A-11R-1755-07	55	Tumor	1	Female	1	T2	III	0	285	9.5
TCGA-LUAD	TCGA-50-6593	TCGA-50-6593-01A-11R-1755-07	49	Tumor	1	Female	1	T1a	III	1	336	11.2
TCGA-LUAD	TCGA-50-6594	TCGA-50-6594-01A-11R-1755-07	79	Tumor	1	Female	2	T2	III	1	370	12.33
TCGA-LUAD	TCGA-50-6595	TCGA-50-6595-01A-12R-1858-07	74	Tumor	1	Female	2	T1	III	1	189	6.3
TCGA-LUAD	TCGA-55-1594	TCGA-55-1594-01A-01R-0946-07	68	Tumor	1	Male	2	T2	III	0	1178	39.27
TCGA-LUAD	TCGA-55-6970	TCGA-55-6970-01A-11R-1949-07	67	Tumor	1	Female	2	T2b	III	1	464	15.47
TCGA-LUAD	TCGA-55-6981	TCGA-55-6981-01A-11R-1949-07	53	Tumor	1	Female	1	T2	III	1	1379	45.97
TCGA-LUAD	TCGA-55-7227	TCGA-55-7227-01A-11R-2039-07	77	Tumor	1	Male	2	T1a	III	0	53	1.77
TCGA-LUAD	TCGA-55-7283	TCGA-55-7283-01A-11R-2039-07	76	Tumor	1	Female	2	T1a	III	0	35	1.17
TCGA-LUAD	TCGA-55-7727	TCGA-55-7727-01A-11R-2170-07	70	Tumor	1	Male	2	T1b	III	0	34	1.13
TCGA-LUAD	TCGA-55-8505	TCGA-55-8505-01A-11R-2403-07	62	Tumor	0	Male	2	T2a	III	0	29	0.97
TCGA-LUAD	TCGA-55-8615	TCGA-55-8615-01A-11R-2403-07	67	Tumor	1	Male	2	T1b	III	0	15	0.5
TCGA-LUAD	TCGA-62-8398	TCGA-62-8398-01A-11R-2326-07	55	Tumor	1	Male	1	T2	III	1	444	14.8
TCGA-LUAD	TCGA-62-8399	TCGA-62-8399-01A-21R-2326-07	62	Tumor	1	Male	2	T2b	III	0	2093	69.77
TCGA-LUAD	TCGA-62-8402	TCGA-62-8402-01A-11R-2326-07	73	Tumor	0	Female	2	T3	III	0	1445	48.17
TCGA-LUAD	TCGA-62-A46Y	TCGA-62-A46Y-01A-11R-A24H-07	70	Tumor	0	Female	2	T1	III	1	414	13.8
TCGA-LUAD	TCGA-64-1677	TCGA-64-1677-01A-01R-0946-07	77	Tumor	1	Female	2	T2	III	1	628	20.93
TCGA-LUAD	TCGA-64-1679	TCGA-64-1679-01A-21R-2066-07	58	Tumor	1	Female	1	T1	III	0	1686	56.2
TCGA-LUAD	TCGA-64-5779	TCGA-64-5779-01A-01R-1628-07	61	Tumor	1	Male	2	T2a	III	0	507	16.9
TCGA-LUAD	TCGA-69-7974	TCGA-69-7974-01A-11R-2187-07	54	Tumor	1	Female	1	T2	III	0	184	6.13
TCGA-LUAD	TCGA-73-4659	TCGA-73-4659-01A-01R-1206-07	66	Tumor	1	Male	2	T2a	III	1	711	23.7
TCGA-LUAD	TCGA-73-4675	TCGA-73-4675-01A-01R-1206-07	59	Tumor	1	Male	1	T3	III	0	40	1.33
TCGA-LUAD	TCGA-78-7146	TCGA-78-7146-01A-11R-2039-07	71	Tumor	1	Female	2	T4	III	1	173	5.77
TCGA-LUAD	TCGA-78-7154	TCGA-78-7154-01A-11R-2039-07	72	Tumor	1	Male	2	T2	III	1	593	19.77
TCGA-LUAD	TCGA-78-7220	TCGA-78-7220-01A-11R-2039-07	53	Tumor	1	Female	1	T3	III	1	807	26.9
TCGA-LUAD	TCGA-78-7536	TCGA-78-7536-01A-11R-2066-07	69	Tumor	1	Male	2	T2	III	1	244	8.13
TCGA-LUAD	TCGA-86-8359	TCGA-86-8359-01A-11R-2326-07	52	Tumor	1	Male	1	T2b	III	0	26	0.87
TCGA-LUAD	TCGA-86-A4P8	TCGA-86-A4P8-01A-11R-A24X-07	59	Tumor	0	Female	1	T1	III	0	39	1.3
TCGA-LUAD	TCGA-91-6848	TCGA-91-6848-01A-11R-1949-07	59	Tumor	1	Male	1	T1a	III	0	127	4.23
TCGA-LUAD	TCGA-91-6849	TCGA-91-6849-01A-11R-1949-07	75	Tumor	1	Female	2	T1a	III	0	35	1.17
TCGA-LUAD	TCGA-95-A4VK	TCGA-95-A4VK-01A-11R-A262-07	74	Tumor	1	Female	2	T1a	III	0	121	4.03
TCGA-LUAD	TCGA-95-A4VP	TCGA-95-A4VP-01A-21R-A262-07	66	Tumor	1	Female	2	T2a	III	0	168	5.6
TCGA-LUAD	TCGA-97-7554	TCGA-97-7554-01A-11R-2039-07	83	Tumor	1	Female	2	T2a	III	0	264	8.8
TCGA-LUAD	TCGA-97-8176	TCGA-97-8176-01A-11R-2403-07	63	Tumor	1	Male	2	T1b	III	0	252	8.4
TCGA-LUAD	TCGA-97-8547	TCGA-97-8547-01A-11R-2403-07	78	Tumor	0	Female	2	T1b	III	0	148	4.93
TCGA-LUAD	TCGA-99-7458	TCGA-99-7458-01A-11R-2039-07	74	Tumor	1	Female	2	T1a	III	0	251	8.37
TCGA-LUAD	TCGA-99-8025	TCGA-99-8025-01A-11R-2241-07	72	Tumor	1	Female	2	T1b	III	0	427	14.23
TCGA-LUAD	TCGA-MP-A4T6	TCGA-MP-A4T6-01A-32R-A262-07	76	Tumor	1	Female	2	T1a	III	1	1790	59.67
TCGA-LUAD	TCGA-MP-A4T8	TCGA-MP-A4T8-01A-11R-A24X-07	68	Tumor	1	Male	2	T1	III	1	161	5.37
TCGA-LUAD	TCGA-MP-A4T9	TCGA-MP-A4T9-01A-11R-A24X-07	54	Tumor	1	Female	1	T2	III	1	1265	42.17
TCGA-LUAD	TCGA-MP-A4TC	TCGA-MP-A4TC-01A-11R-A24X-07	77	Tumor	1	Male	2	T1	III	1	74	2.47
TCGA-LUAD	TCGA-MP-A4TD	TCGA-MP-A4TD-01A-32R-A262-07	71	Tumor	1	Male	2	T2	III	1	307	10.23
TCGA-LUAD	TCGA-NJ-A4YI	TCGA-NJ-A4YI-01A-11R-A262-07	87	Tumor	1	Female	2	T2	III	1	4	0.13
TCGA-LUAD	TCGA-NJ-A7XG	TCGA-NJ-A7XG-01A-12R-A39D-07	49	Tumor	1	Male	1	T4	III	0	295	9.83
TCGA-LUAD	TCGA-05-4397	TCGA-05-4397-01A-01R-1206-07	65	Tumor	1	Male	2	T2	II	1	731	24.37
TCGA-LUAD	TCGA-05-4424	TCGA-05-4424-01A-22R-1858-07	70	Tumor	1	Male	2	T2	II	0	913	30.43
TCGA-LUAD	TCGA-05-4427	TCGA-05-4427-01A-21R-1858-07	65	Tumor	1	Female	2	T3	II	0	791	26.37
TCGA-LUAD	TCGA-05-4432	TCGA-05-4432-01A-01R-1206-07	66	Tumor	1	Male	2	T2	II	0	761	25.37
TCGA-LUAD	TCGA-05-5423	TCGA-05-5423-01A-01R-1628-07	65	Tumor	1	Male	2	T2a	II	0	151	5.03
TCGA-LUAD	TCGA-05-5425	TCGA-05-5425-01A-02R-1628-07	68	Tumor	1	Male	2	T2a	II	0	90	3
TCGA-LUAD	TCGA-38-4628	TCGA-38-4628-01A-01R-1206-07	65	Tumor	0	Female	2	T1	II	1	1492	49.73
TCGA-LUAD	TCGA-38-4629	TCGA-38-4629-01A-02R-1206-07	68	Tumor	1	Male	2	T1	II	1	864	28.8
TCGA-LUAD	TCGA-44-2659	TCGA-44-2659-01A-01R-0946-07	65	Tumor	1	Female	2	T2	II	0	529	17.63
TCGA-LUAD	TCGA-44-2665	TCGA-44-2665-01A-01R-0946-07	55	Tumor	0	Female	1	T2	II	0	400	13.33
TCGA-LUAD	TCGA-44-6146	TCGA-44-6146-01A-11R-A278-07	64	Tumor	1	Male	2	T1	II	0	302	10.07
TCGA-LUAD	TCGA-44-6779	TCGA-44-6779-01A-11R-1858-07	50	Tumor	1	Female	1	T1b	II	1	500	16.67
TCGA-LUAD	TCGA-44-7667	TCGA-44-7667-01A-31R-2066-07	49	Tumor	1	Female	1	T2a	II	0	557	18.57
TCGA-LUAD	TCGA-44-8119	TCGA-44-8119-01A-11R-2241-07	73	Tumor	1	Male	2	T1	II	0	99	3.3
TCGA-LUAD	TCGA-49-4505	TCGA-49-4505-01A-01R-1206-07	61	Tumor	1	Female	2	T1	II	1	428	14.27
TCGA-LUAD	TCGA-49-4506	TCGA-49-4506-01A-01R-1206-07	68	Tumor	1	Female	2	T1	II	1	999	33.3
TCGA-LUAD	TCGA-49-4510	TCGA-49-4510-01A-01R-1206-07	51	Tumor	1	Female	1	T2a	II	1	896	29.87
TCGA-LUAD	TCGA-49-AAR9	TCGA-49-AAR9-01A-21R-A41B-07	61	Tumor	1	Male	2	T2	II	1	260	8.67
TCGA-LUAD	TCGA-50-8459	TCGA-50-8459-01A-11R-2326-07	68	Tumor	1	Male	2		II	0	231	7.7
TCGA-LUAD	TCGA-55-1596	TCGA-55-1596-01A-01R-0946-07	55	Tumor	1	Male	1	T2	II	0	1375	45.83
TCGA-LUAD	TCGA-55-6975	TCGA-55-6975-01A-11R-1949-07	61	Tumor	1	Male	2	T1	II	1	118	3.93
TCGA-LUAD	TCGA-55-6979	TCGA-55-6979-01A-11R-1949-07	59	Tumor	1	Female	1	T2	II	1	237	7.9
TCGA-LUAD	TCGA-55-6982	TCGA-55-6982-01A-11R-1949-07	79	Tumor	0	Female	2	T2	II	1	995	33.17
TCGA-LUAD	TCGA-55-6983	TCGA-55-6983-01A-11R-1949-07	81	Tumor	1	Male	2	T3	II	0	1826	60.87
TCGA-LUAD	TCGA-55-7284	TCGA-55-7284-01B-11R-2241-07	74	Tumor	1	Male	2	T2a	II	0	121	4.03
TCGA-LUAD	TCGA-55-7994	TCGA-55-7994-01A-11R-2187-07	81	Tumor	1	Male	2	T2a	II	0	31	1.03
TCGA-LUAD	TCGA-55-8092	TCGA-55-8092-01A-11R-2241-07	75	Tumor	1	Male	2	T1b	II	0	26	0.87
TCGA-LUAD	TCGA-55-8506	TCGA-55-8506-01A-11R-2403-07	62	Tumor	1	Female	2	T3	II	0	11	0.37
TCGA-LUAD	TCGA-55-8513	TCGA-55-8513-01A-11R-2403-07	77	Tumor	0	Female	2	T2b	II	0	146	4.87
TCGA-LUAD	TCGA-55-8619	TCGA-55-8619-01A-11R-2403-07	72	Tumor	0	Female	2	T2a	II	0	49	1.63
TCGA-LUAD	TCGA-62-8395	TCGA-62-8395-01A-11R-2326-07	80	Tumor	0	Female	2	T2	II	0	705	23.5
TCGA-LUAD	TCGA-62-8397	TCGA-62-8397-01A-11R-2326-07	70	Tumor	0	Female	2	T2	II	0	940	31.33
TCGA-LUAD	TCGA-62-A471	TCGA-62-A471-01A-12R-A24H-07	64	Tumor	1	Male	2	T2	II	0	883	29.43
TCGA-LUAD	TCGA-62-A472	TCGA-62-A472-01A-11R-A24H-07	70	Tumor	1	Male	2	T2	II	0	540	18
TCGA-LUAD	TCGA-64-5815	TCGA-64-5815-01A-01R-1628-07	74	Tumor	1	Male	2	T2a	II	0	224	7.47
TCGA-LUAD	TCGA-69-7760	TCGA-69-7760-01A-11R-2170-07	73	Tumor	0	Male	2	T1b	II	0	154	5.13
TCGA-LUAD	TCGA-69-7978	TCGA-69-7978-01A-11R-2187-07	59	Tumor	1	Male	1	T2	II	0	70	2.33
TCGA-LUAD	TCGA-69-8453	TCGA-69-8453-01A-12R-2326-07	77	Tumor	1	Male	2	T3	II	0	171	5.7
TCGA-LUAD	TCGA-69-A59K	TCGA-69-A59K-01A-11R-A262-07	60	Tumor	1	Female	1	T2a	II	0	214	7.13
TCGA-LUAD	TCGA-73-4668	TCGA-73-4668-01A-01R-1206-07	66	Tumor	1	Female	2	T2	II	0	467	15.57
TCGA-LUAD	TCGA-73-A9RS	TCGA-73-A9RS-01A-11R-A41B-07	41	Tumor	1	Male	1	T2	II	0	305	10.17
TCGA-LUAD	TCGA-78-7147	TCGA-78-7147-01A-11R-2039-07	67	Tumor	1	Female	2	T4	II	1	586	19.53
TCGA-LUAD	TCGA-78-7148	TCGA-78-7148-01A-11R-2039-07	71	Tumor	1	Male	2	T1	II	1	626	20.87
TCGA-LUAD	TCGA-78-7150	TCGA-78-7150-01A-21R-2039-07	59	Tumor	1	Male	1	T3	II	1	666	22.2
TCGA-LUAD	TCGA-78-7161	TCGA-78-7161-01A-11R-2039-07	69	Tumor	1	Female	2	T2b	II	0	215	7.17
TCGA-LUAD	TCGA-78-7166	TCGA-78-7166-01A-12R-2066-07	84	Tumor	1	Male	2	T2	II	1	258	8.6
TCGA-LUAD	TCGA-78-8648	TCGA-78-8648-01A-11R-2403-07	58	Tumor	1	Female	1	T1b	II	1	1209	40.3
TCGA-LUAD	TCGA-78-8660	TCGA-78-8660-01A-11R-2403-07	69	Tumor	1	Male	2	T2a	II	1	321	10.7
TCGA-LUAD	TCGA-86-8054	TCGA-86-8054-01A-11R-2241-07	61	Tumor	1	Male	2	T2b	II	0	19	0.63
TCGA-LUAD	TCGA-86-8278	TCGA-86-8278-01A-11R-2287-07	63	Tumor	0	Female	2	T2b	II	0	23	0.77
TCGA-LUAD	TCGA-86-8671	TCGA-86-8671-01A-11R-2403-07	72	Tumor	0	Female	2	T1a	II	0	18	0.6
TCGA-LUAD	TCGA-86-8672	TCGA-86-8672-01A-21R-2403-07	59	Tumor	0	Male	1	T1a	II	0	15	0.5
TCGA-LUAD	TCGA-91-7771	TCGA-91-7771-01A-11R-2170-07	62	Tumor	1	Male	2	T2a	II	0	31	1.03
TCGA-LUAD	TCGA-95-7039	TCGA-95-7039-01A-11R-1949-07	54	Tumor	1	Female	1	T2b	II	0	34	1.13
TCGA-LUAD	TCGA-95-7567	TCGA-95-7567-01A-11R-2066-07	61	Tumor	1	Male	2	T1	II	0	163	5.43
TCGA-LUAD	TCGA-J2-8194	TCGA-J2-8194-01A-11R-2241-07	69	Tumor	1	Female	2	T3	II	0	114	3.8
TCGA-LUAD	TCGA-MP-A4SW	TCGA-MP-A4SW-01A-21R-A24X-07	53	Tumor	1	Male	1	T2	II	1	1778	59.27
TCGA-LUAD	TCGA-MP-A4SY	TCGA-MP-A4SY-01A-21R-A24X-07	61	Tumor	1	Male	2	T2b	II	1	1501	50.03
TCGA-LUAD	TCGA-MP-A4T4	TCGA-MP-A4T4-01A-11R-A262-07	68	Tumor	1	Female	2	T2b	II	1	2617	87.23
TCGA-LUAD	TCGA-MP-A4TK	TCGA-MP-A4TK-01A-11R-A24X-07	56	Tumor	1	Female	1	T1b	II	1	582	19.4
TCGA-LUAD	TCGA-38-4627	TCGA-38-4627-01A-01R-1206-07	64	Tumor	1	Female	2	T1	II	1	1147	38.23
TCGA-LUAD	TCGA-44-7669	TCGA-44-7669-01A-21R-2066-07	59	Tumor	1	Male	1	T2a	II	1	574	19.13
TCGA-LUAD	TCGA-44-7670	TCGA-44-7670-01A-11R-2066-07	47	Tumor	1	Female	1	T1	II	0	531	17.7
TCGA-LUAD	TCGA-49-6744	TCGA-49-6744-01A-11R-1858-07	64	Tumor	1	Female	2	T2	II	0	890	29.67
TCGA-LUAD	TCGA-53-7626	TCGA-53-7626-01A-12R-2066-07	76	Tumor	1	Female	2	T2a	II	1	929	30.97
TCGA-LUAD	TCGA-53-A4EZ	TCGA-53-A4EZ-01A-12R-A24X-07	63	Tumor	1	Male	2	T1	II	0	280	9.33
TCGA-LUAD	TCGA-55-6712	TCGA-55-6712-01A-11R-1858-07	71	Tumor	1	Male	2	T2	II	0	24	0.8
TCGA-LUAD	TCGA-55-6978	TCGA-55-6978-01A-11R-1949-07	81	Tumor	0	Male	2	T2	II	1	176	5.87
TCGA-LUAD	TCGA-55-7907	TCGA-55-7907-01A-11R-2170-07	77	Tumor	1	Male	2	T1a	II	0	16	0.53
TCGA-LUAD	TCGA-55-7910	TCGA-55-7910-01A-11R-2170-07	50	Tumor	1	Female	1	T1a	II	0	203	6.77
TCGA-LUAD	TCGA-55-7914	TCGA-55-7914-01A-11R-2170-07	71	Tumor	1	Female	2	T2b	II	0	3	0.1
TCGA-LUAD	TCGA-55-8205	TCGA-55-8205-01A-11R-2241-07	76	Tumor	1	Female	2	T1a	II	0	33	1.1
TCGA-LUAD	TCGA-55-8508	TCGA-55-8508-01A-11R-2403-07	60	Tumor	1	Female	1	T3	II	0	15	0.5
TCGA-LUAD	TCGA-55-A48X	TCGA-55-A48X-01A-11R-A24H-07	63	Tumor	1	Female	2	T1b	II	0	33	1.1
TCGA-LUAD	TCGA-55-A48Y	TCGA-55-A48Y-01A-11R-A24H-07	69	Tumor	1	Male	2	T1b	II	0	42	1.4
TCGA-LUAD	TCGA-55-A490	TCGA-55-A490-01A-11R-A466-07	78	Tumor	1	Male	2	T3	II	0	48	1.6
TCGA-LUAD	TCGA-67-6217	TCGA-67-6217-01A-11R-1755-07	73	Tumor	1	Female	2	T2a	II	0	422	14.07
TCGA-LUAD	TCGA-69-8253	TCGA-69-8253-01A-11R-2287-07	59	Tumor	1	Female	1	T1	II	0	100	3.33
TCGA-LUAD	TCGA-73-4676	TCGA-73-4676-01A-01R-1755-07	45	Tumor	1	Male	1	T2	II	0	122	4.07
TCGA-LUAD	TCGA-78-7539	TCGA-78-7539-01A-11R-2066-07	75	Tumor	1	Female	2	T2	II	0	327	10.9
TCGA-LUAD	TCGA-78-8640	TCGA-78-8640-01A-11R-2403-07	59	Tumor	1	Male	1	T2a	II	0	6346	211.53
TCGA-LUAD	TCGA-86-7711	TCGA-86-7711-01A-11R-2066-07	70	Tumor	1	Male	2	T2a	II	0	27	0.9
TCGA-LUAD	TCGA-86-7713	TCGA-86-7713-01A-11R-2066-07	70	Tumor	0	Male	2	T1b	II	0	7	0.23
TCGA-LUAD	TCGA-86-8055	TCGA-86-8055-01A-11R-2241-07	79	Tumor	1	Male	2	T1	II	0	10	0.33
TCGA-LUAD	TCGA-86-8074	TCGA-86-8074-01A-11R-2241-07	62	Tumor	1	Female	2	T2a	II	0	24	0.8
TCGA-LUAD	TCGA-86-8279	TCGA-86-8279-01A-11R-2287-07	46	Tumor	0	Male	1	T3	II	0	21	0.7
TCGA-LUAD	TCGA-86-8280	TCGA-86-8280-01A-11R-2287-07	54	Tumor	0	Female	1	T2	II	0	16	0.53
TCGA-LUAD	TCGA-86-A4D0	TCGA-86-A4D0-01A-11R-A24H-07	48	Tumor	1	Male	1	T2	II	0	30	1
TCGA-LUAD	TCGA-91-6830	TCGA-91-6830-01A-11R-1949-07	65	Tumor	1	Female	2	T2	II	0	1	0.03
TCGA-LUAD	TCGA-91-A4BC	TCGA-91-A4BC-01A-11R-A24H-07	59	Tumor	1	Male	1	T3	II	0	44	1.47
TCGA-LUAD	TCGA-91-A4BD	TCGA-91-A4BD-01A-11R-A24H-07	78	Tumor	1	Male	2	T1a	II	0	218	7.27
TCGA-LUAD	TCGA-95-7562	TCGA-95-7562-01A-11R-2241-07	71	Tumor	1	Male	2	T2b	II	1	87	2.9
TCGA-LUAD	TCGA-95-8494	TCGA-95-8494-01A-11R-2326-07	67	Tumor	1	Male	2	T2a	II	0	71	2.37
TCGA-LUAD	TCGA-95-A4VN	TCGA-95-A4VN-01A-11R-A262-07	62	Tumor	1	Female	2	T1b	II	0	142	4.73
TCGA-LUAD	TCGA-97-8174	TCGA-97-8174-01A-11R-2287-07	67	Tumor	1	Male	2	T1a	II	1	164	5.47
TCGA-LUAD	TCGA-J2-8192	TCGA-J2-8192-01A-11R-2241-07	65	Tumor	0	Female	2	T1b	II	0	154	5.13
TCGA-LUAD	TCGA-L9-A50W	TCGA-L9-A50W-01A-12R-A39D-07	75	Tumor	1	Male	2	T2	II	0	266	8.87
TCGA-LUAD	TCGA-L9-A743	TCGA-L9-A743-01A-43R-A39D-07	56	Tumor	1	Male	1	T2	II	0	312	10.4
TCGA-LUAD	TCGA-L9-A7SV	TCGA-L9-A7SV-01A-11R-A39D-07	69	Tumor	1	Male	2	T1	II	0	111	3.7
TCGA-LUAD	TCGA-MN-A4N1	TCGA-MN-A4N1-01A-11R-A24X-07	60	Tumor	1	Male	1	T2	II	0	285	9.5
TCGA-LUAD	TCGA-MP-A4TE	TCGA-MP-A4TE-01A-22R-A466-07	56	Tumor	1	Male	1	T2	II	1	896	29.87
TCGA-LUAD	TCGA-MP-A4TF	TCGA-MP-A4TF-01A-11R-A262-07	58	Tumor	1	Female	1	T2a	II	1	336	11.2
TCGA-LUAD	TCGA-MP-A4TI	TCGA-MP-A4TI-01A-21R-A24X-07	72	Tumor	1	Male	2	T2	II	1	429	14.3
TCGA-LUAD	TCGA-NJ-A55O	TCGA-NJ-A55O-01A-11R-A262-07	56	Tumor	1	Female	1	T1b	II	0	13	0.43
TCGA-LUAD	TCGA-49-AAQV	TCGA-49-AAQV-01A-11R-A39D-07	63	Tumor	0	Female	2	T2	II	1	677	22.57
TCGA-LUAD	TCGA-05-4249	TCGA-05-4249-01A-01R-1107-07	67	Tumor	1	Male	2	T4	I	0	1158	38.6
TCGA-LUAD	TCGA-05-4382	TCGA-05-4382-01A-01R-1206-07	68	Tumor	1	Male	2	T2	I	0	607	20.23
TCGA-LUAD	TCGA-05-4390	TCGA-05-4390-01A-02R-1755-07	58	Tumor	1	Female	1	T4	I	0	1126	37.53
TCGA-LUAD	TCGA-05-4403	TCGA-05-4403-01A-01R-1206-07	76	Tumor	1	Male	2	T2	I	0	578	19.27
TCGA-LUAD	TCGA-05-4405	TCGA-05-4405-01A-21R-1858-07	74	Tumor	1	Female	2	T2	I	0	610	20.33
TCGA-LUAD	TCGA-05-4417	TCGA-05-4417-01A-22R-1858-07	51	Tumor	1	Female	1	T2	I	0	455	15.17
TCGA-LUAD	TCGA-05-4420	TCGA-05-4420-01A-01R-1206-07	41	Tumor	1	Male	1	T4	I	0	912	30.4
TCGA-LUAD	TCGA-05-4422	TCGA-05-4422-01A-01R-1206-07	68	Tumor	1	Male	2	T2	I	0	365	12.17
TCGA-LUAD	TCGA-05-4426	TCGA-05-4426-01A-01R-1206-07	71	Tumor	1	Male	2	T1b	I	0	791	26.37
TCGA-LUAD	TCGA-05-4430	TCGA-05-4430-01A-02R-1206-07	59	Tumor	1	Female	1	T2a	I	0	761	25.37
TCGA-LUAD	TCGA-05-4433	TCGA-05-4433-01A-22R-1858-07	82	Tumor	1	Male	2	T1	I	0	730	24.33
TCGA-LUAD	TCGA-05-5715	TCGA-05-5715-01A-01R-1628-07	69	Tumor	0	Female	2	T1b	I	0	62	2.07
TCGA-LUAD	TCGA-35-3615	TCGA-35-3615-01A-01R-0946-07	57	Tumor	0	Male	1	T1b	I	0	14	0.47
TCGA-LUAD	TCGA-38-4625	TCGA-38-4625-01A-01R-1206-07	66	Tumor	1	Female	2	T2	I	0	2973	99.1
TCGA-LUAD	TCGA-38-4630	TCGA-38-4630-01A-01R-1206-07	75	Tumor	0	Female	2	T2	I	1	1073	35.77
TCGA-LUAD	TCGA-38-4631	TCGA-38-4631-01A-01R-1755-07	72	Tumor	1	Female	2	T2	I	1	354	11.8
TCGA-LUAD	TCGA-38-A44F	TCGA-38-A44F-01A-11R-A24H-07	80	Tumor	1	Male	2	T1	I	0	133	4.43
TCGA-LUAD	TCGA-44-2656	TCGA-44-2656-01A-02R-A278-07	59	Tumor	1	Male	1	T2	I	0	582	19.4
TCGA-LUAD	TCGA-44-2657	TCGA-44-2657-01A-01R-1107-07	74	Tumor	1	Female	2	T2	I	0	400	13.33
TCGA-LUAD	TCGA-44-2662	TCGA-44-2662-01A-01R-A278-07	65	Tumor	1	Male	2	T2	I	0	480	16
TCGA-LUAD	TCGA-44-2666	TCGA-44-2666-01A-01R-A278-07	43	Tumor	1	Male	1	T1b	I	1	97	3.23
TCGA-LUAD	TCGA-44-2668	TCGA-44-2668-01A-01R-A278-07	51	Tumor	1	Male	1	T1	I	0	246	8.2
TCGA-LUAD	TCGA-44-3917	TCGA-44-3917-01A-01R-A278-07	33	Tumor	1	Female	1	T2a	I	0	392	13.07
TCGA-LUAD	TCGA-44-4112	TCGA-44-4112-01A-01R-1107-07	60	Tumor	1	Female	1	T1	I	0	141	4.7
TCGA-LUAD	TCGA-44-5644	TCGA-44-5644-01A-21R-2039-07	51	Tumor	1	Female	1	T3	I	0	498	16.6
TCGA-LUAD	TCGA-44-6775	TCGA-44-6775-01A-11R-A278-07	72	Tumor	1	Female	2	T1b	I	0	83	2.77
TCGA-LUAD	TCGA-44-6777	TCGA-44-6777-01A-11R-1858-07	85	Tumor	1	Female	2	T3	I	1	987	32.9
TCGA-LUAD	TCGA-44-7660	TCGA-44-7660-01A-11R-2066-07	72	Tumor	1	Male	2	T3	I	0	162	5.4
TCGA-LUAD	TCGA-44-7661	TCGA-44-7661-01A-11R-2066-07	69	Tumor	1	Female	2	T2a	I	0	153	5.1
TCGA-LUAD	TCGA-44-7662	TCGA-44-7662-01A-11R-2066-07	61	Tumor	1	Male	2	T2	I	0	50	1.67
TCGA-LUAD	TCGA-44-7671	TCGA-44-7671-01A-11R-2066-07	64	Tumor	1	Male	2	T1b	I	0	535	17.83
TCGA-LUAD	TCGA-44-8117	TCGA-44-8117-01A-11R-2241-07	54	Tumor	1	Female	1	T1	I	0	259	8.63
TCGA-LUAD	TCGA-44-8120	TCGA-44-8120-01A-11R-2241-07	58	Tumor	1	Male	1	T1	I	0	169	5.63
TCGA-LUAD	TCGA-44-A479	TCGA-44-A479-01A-31R-A24H-07	73	Tumor	1	Female	2	T3	I	0	256	8.53
TCGA-LUAD	TCGA-44-A47A	TCGA-44-A47A-01A-21R-A24H-07	78	Tumor	1	Female	2	T3	I	0	202	6.73
TCGA-LUAD	TCGA-44-A47B	TCGA-44-A47B-01A-11R-A24H-07	79	Tumor	1	Male	2	T3	I	0	105	3.5
TCGA-LUAD	TCGA-49-4501	TCGA-49-4501-01A-01R-1206-07	67	Tumor	0	Female	2	T2a	I	1	1421	47.37
TCGA-LUAD	TCGA-49-AAR2	TCGA-49-AAR2-01A-11R-A39D-07	64	Tumor	1	Male	2	T1b	I	0	1945	64.83
TCGA-LUAD	TCGA-50-5066	TCGA-50-5066-01A-01R-1628-07	72	Tumor	0	Male	2	T4	I	0	297	9.9
TCGA-LUAD	TCGA-50-5931	TCGA-50-5931-01A-11R-1755-07	75	Tumor	1	Female	2	T2	I	1	434	14.47
TCGA-LUAD	TCGA-50-5939	TCGA-50-5939-01A-11R-1628-07	85	Tumor	1	Male	2	T1	I	1	460	15.33
TCGA-LUAD	TCGA-50-6590	TCGA-50-6590-01A-12R-1858-07	72	Tumor	1	Female	2	T1	I	1	1288	42.93
TCGA-LUAD	TCGA-50-6592	TCGA-50-6592-01A-11R-1755-07	71	Tumor	1	Female	2	T3	I	1	777	25.9
TCGA-LUAD	TCGA-50-6597	TCGA-50-6597-01A-11R-1858-07	79	Tumor	0	Female	2	T2a	I	0	1015	33.83
TCGA-LUAD	TCGA-55-6642	TCGA-55-6642-01A-11R-1858-07	63	Tumor	1	Male	2	T2	I	0	993	33.1
TCGA-LUAD	TCGA-55-6971	TCGA-55-6971-01A-11R-1949-07	59	Tumor	1	Female	1	T2	I	0	25	0.83
TCGA-LUAD	TCGA-55-6972	TCGA-55-6972-01A-11R-1949-07	72	Tumor	1	Male	2	T1	I	0	1475	49.17
TCGA-LUAD	TCGA-55-6985	TCGA-55-6985-01A-11R-1949-07	58	Tumor	1	Female	1	T1a	I	0	1233	41.1
TCGA-LUAD	TCGA-55-6986	TCGA-55-6986-01A-11R-1949-07	74	Tumor	0	Female	2	T2a	I	0	2151	71.7
TCGA-LUAD	TCGA-55-7574	TCGA-55-7574-01A-11R-2039-07	64	Tumor	1	Female	2	T1b	I	0	95	3.17
TCGA-LUAD	TCGA-55-7576	TCGA-55-7576-01A-11R-2066-07	54	Tumor	1	Male	1	T2a	I	0	40	1.33
TCGA-LUAD	TCGA-55-7728	TCGA-55-7728-01A-11R-2187-07	64	Tumor	1	Female	2	T3	I	0	24	0.8
TCGA-LUAD	TCGA-55-7815	TCGA-55-7815-01A-11R-2170-07	76	Tumor	0	Male	2	T1b	I	0	54	1.8
TCGA-LUAD	TCGA-55-8087	TCGA-55-8087-01A-11R-2241-07	59	Tumor	0	Female	1	T2a	I	0	21	0.7
TCGA-LUAD	TCGA-55-8091	TCGA-55-8091-01A-11R-2241-07	74	Tumor	1	Male	2	T2a	I	0	43	1.43
TCGA-LUAD	TCGA-55-8096	TCGA-55-8096-01A-11R-2241-07	67	Tumor	1	Female	2	T2a	I	0	47	1.57
TCGA-LUAD	TCGA-55-8207	TCGA-55-8207-01A-11R-2241-07	73	Tumor	1	Male	2	T2a	I	0	66	2.2
TCGA-LUAD	TCGA-55-8301	TCGA-55-8301-01A-11R-2287-07	58	Tumor	1	Male	1	T3	I	0	44	1.47
TCGA-LUAD	TCGA-55-8302	TCGA-55-8302-01A-11R-2326-07	54	Tumor	1	Male	1	T2a	I	0	23	0.77
TCGA-LUAD	TCGA-55-8510	TCGA-55-8510-01A-11R-2403-07	55	Tumor	1	Female	1	T1a	I	0	228	7.6
TCGA-LUAD	TCGA-55-8511	TCGA-55-8511-01A-11R-2403-07	73	Tumor	1	Female	2	T1a	I	0	9	0.3
TCGA-LUAD	TCGA-55-8514	TCGA-55-8514-01A-11R-2403-07	70	Tumor	1	Female	2	T1a	I	0	202	6.73
TCGA-LUAD	TCGA-55-8614	TCGA-55-8614-01A-11R-2403-07	76	Tumor	1	Male	2	T2b	I	0	41	1.37
TCGA-LUAD	TCGA-55-8616	TCGA-55-8616-01A-11R-2403-07	58	Tumor	1	Female	1	T1a	I	0	48	1.6
TCGA-LUAD	TCGA-55-A493	TCGA-55-A493-01A-11R-A24H-07	54	Tumor	1	Female	1	T2	I	0	28	0.93
TCGA-LUAD	TCGA-55-A494	TCGA-55-A494-01A-11R-A24X-07	61	Tumor	1	Female	2	T2	I	0	5	0.17
TCGA-LUAD	TCGA-62-A46O	TCGA-62-A46O-01A-11R-A24H-07	65	Tumor	1	Female	2	T1a	I	1	1454	48.47
TCGA-LUAD	TCGA-62-A46P	TCGA-62-A46P-01A-11R-A24H-07	65	Tumor	1	Male	2	T2	I	1	594	19.8
TCGA-LUAD	TCGA-62-A46S	TCGA-62-A46S-01A-11R-A24H-07	73	Tumor	1	Male	2	T1	I	1	1653	55.1
TCGA-LUAD	TCGA-62-A46V	TCGA-62-A46V-01A-11R-A24H-07	78	Tumor	1	Female	2	T2a	I	0	1631	54.37
TCGA-LUAD	TCGA-62-A470	TCGA-62-A470-01A-11R-A24H-07	84	Tumor	1	Male	2	T2	I	1	1194	39.8
TCGA-LUAD	TCGA-64-5774	TCGA-64-5774-01A-01R-1628-07	60	Tumor	1	Male	1	T2	I	0	2550	85
TCGA-LUAD	TCGA-64-5781	TCGA-64-5781-01A-01R-1628-07	55	Tumor	1	Female	1	T1a	I	0	1202	40.07
TCGA-LUAD	TCGA-67-3772	TCGA-67-3772-01A-01R-0946-07	82	Tumor	0	Female	2	T1b	I	0	573	19.1
TCGA-LUAD	TCGA-67-3773	TCGA-67-3773-01A-01R-0946-07	84	Tumor	1	Female	2	T1b	I	0	427	14.23
TCGA-LUAD	TCGA-67-6215	TCGA-67-6215-01A-11R-1755-07	52	Tumor	0	Female	1	T2a	I	0	162	5.4
TCGA-LUAD	TCGA-69-7761	TCGA-69-7761-01A-11R-2170-07	84	Tumor	1	Male	2	T1a	I	0	186	6.2
TCGA-LUAD	TCGA-69-7973	TCGA-69-7973-01A-11R-2187-07	42	Tumor	1	Female	1	T3	I	0	230	7.67
TCGA-LUAD	TCGA-69-7979	TCGA-69-7979-01A-11R-2187-07	71	Tumor	1	Female	2	T2	I	0	89	2.97
TCGA-LUAD	TCGA-71-6725	TCGA-71-6725-01A-11R-1858-07	48	Tumor	1	Female	1	T2a	I	0	61	2.03
TCGA-LUAD	TCGA-73-4658	TCGA-73-4658-01A-01R-1755-07	80	Tumor	1	Female	2	T1b	I	1	1600	53.33
TCGA-LUAD	TCGA-73-7499	TCGA-73-7499-01A-11R-2187-07	81	Tumor	0	Female	2	T2	I	0	519	17.3
TCGA-LUAD	TCGA-78-7143	TCGA-78-7143-01A-11R-2039-07	62	Tumor	0	Female	2	T3	I	1	4961	165.37
TCGA-LUAD	TCGA-78-7152	TCGA-78-7152-01A-11R-2039-07	65	Tumor	1	Male	2	T1	I	0	1202	40.07
TCGA-LUAD	TCGA-78-7153	TCGA-78-7153-01A-11R-2039-07	65	Tumor	1	Female	2	T2	I	0	760	25.33
TCGA-LUAD	TCGA-78-7155	TCGA-78-7155-01A-11R-2039-07	68	Tumor	1	Male	2	T2	I	1	1171	39.03
TCGA-LUAD	TCGA-78-7163	TCGA-78-7163-01A-12R-2066-07	60	Tumor	1	Male	2	T2	I	0	6812	227.07
TCGA-LUAD	TCGA-78-7535	TCGA-78-7535-01A-11R-2066-07	45	Tumor	1	Male	1	T1	I	1	949	31.63
TCGA-LUAD	TCGA-78-7537	TCGA-78-7537-01A-11R-2066-07	72	Tumor	1	Male	2	T2	I	1	1622	54.07
TCGA-LUAD	TCGA-78-7540	TCGA-78-7540-01A-11R-2066-07	66	Tumor	0	Female	2	T1	I	0	881	29.37
TCGA-LUAD	TCGA-78-7542	TCGA-78-7542-01A-21R-2066-07	56	Tumor	1	Male	1	T2	I	1	321	10.7
TCGA-LUAD	TCGA-78-7633	TCGA-78-7633-01A-11R-2066-07	67	Tumor	1	Male	2	T1	I	0	994	33.13
TCGA-LUAD	TCGA-78-8662	TCGA-78-8662-01A-11R-2403-07	53	Tumor	1	Female	1	T2b	I	1	3361	112.03
TCGA-LUAD	TCGA-86-7955	TCGA-86-7955-01A-11R-2187-07	62	Tumor	0	Male	2	T2a	I	0	14	0.47
TCGA-LUAD	TCGA-86-8073	TCGA-86-8073-01A-11R-2241-07	58	Tumor	1	Male	1	T3	I	0	13	0.43
TCGA-LUAD	TCGA-86-8075	TCGA-86-8075-01A-11R-2241-07	66	Tumor	0	Female	2	T1b	I	0	43	1.43
TCGA-LUAD	TCGA-86-8358	TCGA-86-8358-01A-11R-2326-07	44	Tumor	1	Male	1	T1a	I	0	19	0.63
TCGA-LUAD	TCGA-86-8585	TCGA-86-8585-01A-11R-2403-07	57	Tumor	0	Male	1	T3	I	0	35	1.17
TCGA-LUAD	TCGA-86-A4P7	TCGA-86-A4P7-01A-11R-A24X-07	63	Tumor	0	Female	2	T1	I	0	14	0.47
TCGA-LUAD	TCGA-91-6829	TCGA-91-6829-01A-21R-1858-07	78	Tumor	1	Male	2	T1b	I	1	1258	41.93
TCGA-LUAD	TCGA-91-6831	TCGA-91-6831-01A-11R-1858-07	66	Tumor	1	Male	2	T2	I	0	39	1.3
TCGA-LUAD	TCGA-91-6836	TCGA-91-6836-01A-21R-1858-07	52	Tumor	1	Female	1	T2a	I	0	11	0.37
TCGA-LUAD	TCGA-91-6847	TCGA-91-6847-01A-11R-1949-07	62	Tumor	1	Female	2	T2b	I	0	842	28.07
TCGA-LUAD	TCGA-91-8496	TCGA-91-8496-01A-11R-2403-07	63	Tumor	0	Female	2	T1a	I	0	197	6.57
TCGA-LUAD	TCGA-93-8067	TCGA-93-8067-01A-11R-2287-07	77	Tumor	1	Male	2	T1a	I	0	186	6.2
TCGA-LUAD	TCGA-95-7948	TCGA-95-7948-01A-11R-2187-07	42	Tumor	1	Female	1	T1	I	0	133	4.43
TCGA-LUAD	TCGA-97-7547	TCGA-97-7547-01A-11R-2039-07	67	Tumor	1	Female	2	T2b	I	0	1435	47.83
TCGA-LUAD	TCGA-97-7552	TCGA-97-7552-01A-11R-2039-07	70	Tumor	1	Male	2	T2a	I	0	1476	49.2
TCGA-LUAD	TCGA-97-7937	TCGA-97-7937-01A-11R-2170-07	65	Tumor	1	Male	2	T1a	I	0	181	6.03
TCGA-LUAD	TCGA-97-8172	TCGA-97-8172-01A-11R-2287-07	75	Tumor	1	Female	2	T2a	I	0	182	6.07
TCGA-LUAD	TCGA-97-8175	TCGA-97-8175-01A-11R-2287-07	55	Tumor	1	Female	1	T1a	I	0	87	2.9
TCGA-LUAD	TCGA-97-8177	TCGA-97-8177-01A-11R-2287-07	59	Tumor	0	Female	1	T1b	I	0	147	4.9
TCGA-LUAD	TCGA-97-A4LX	TCGA-97-A4LX-01A-11R-A24X-07	81	Tumor	1	Male	2	T3	I	0	272	9.07
TCGA-LUAD	TCGA-97-A4M0	TCGA-97-A4M0-01A-11R-A24X-07	60	Tumor	1	Female	1	T1a	I	0	216	7.2
TCGA-LUAD	TCGA-L9-A8F4	TCGA-L9-A8F4-01A-11R-A39D-07	64	Tumor	1	Female	2	T2	I	0	102	3.4
TCGA-LUAD	TCGA-MP-A4SV	TCGA-MP-A4SV-01A-11R-A24X-07	67	Tumor	1	Male	2	T1	I	1	2620	87.33
TCGA-LUAD	TCGA-MP-A5C7	TCGA-MP-A5C7-01A-11R-A262-07	76	Tumor	1	Female	2	T4	I	0	1490	49.67
TCGA-LUAD	TCGA-NJ-A4YG	TCGA-NJ-A4YG-01A-22R-A262-07	65	Tumor	1	Male	2	T1b	I	0	1726	57.53
TCGA-LUAD	TCGA-NJ-A4YP	TCGA-NJ-A4YP-01A-11R-A262-07	52	Tumor	1	Male	1	T2a	I	0	50	1.67
TCGA-LUAD	TCGA-NJ-A55A	TCGA-NJ-A55A-01A-11R-A262-07	76	Tumor	1	Female	2	T2	I	0	3	0.1
TCGA-LUAD	TCGA-05-4389	TCGA-05-4389-01A-01R-1206-07	70	Tumor	1	Male	2	T2	I	0	1369	45.63
TCGA-LUAD	TCGA-35-4122	TCGA-35-4122-01A-01R-1107-07	69	Tumor	1	Male	2	T2	I	0	225	7.5
TCGA-LUAD	TCGA-35-4123	TCGA-35-4123-01A-01R-1107-07	38	Tumor	1	Male	1	T3	I	0	182	6.07
TCGA-LUAD	TCGA-38-7271	TCGA-38-7271-01A-11R-2039-07	72	Tumor	1	Female	2	T1	I	1	800	26.67
TCGA-LUAD	TCGA-44-2655	TCGA-44-2655-01A-01R-0946-07	65	Tumor	1	Female	2	T1	I	0	575	19.17
TCGA-LUAD	TCGA-44-2661	TCGA-44-2661-01A-01R-1107-07	69	Tumor	0	Female	2	T2	I	0	103	3.43
TCGA-LUAD	TCGA-44-3398	TCGA-44-3398-01A-01R-1107-07	77	Tumor	1	Female	2	T2a	I	0	253	8.43
TCGA-LUAD	TCGA-44-3918	TCGA-44-3918-01A-01R-A278-07	60	Tumor	1	Female	1	T1	I	0	197	6.57
TCGA-LUAD	TCGA-44-3919	TCGA-44-3919-01A-02R-1107-07	71	Tumor	0	Female	2	T1a	I	0	190	6.33
TCGA-LUAD	TCGA-44-5645	TCGA-44-5645-01A-01R-A278-07	61	Tumor	1	Female	2	T3	I	0	208	6.93
TCGA-LUAD	TCGA-44-6145	TCGA-44-6145-01A-11R-1755-07	62	Tumor	1	Female	2	T1b	I	0	103	3.43
TCGA-LUAD	TCGA-44-6147	TCGA-44-6147-01A-11R-A278-07	67	Tumor	1	Female	2	T1	I	0	236	7.87
TCGA-LUAD	TCGA-44-6148	TCGA-44-6148-01A-11R-1755-07	60	Tumor	1	Male	1	T2	I	0	96	3.2
TCGA-LUAD	TCGA-44-6776	TCGA-44-6776-01A-11R-1858-07	60	Tumor	1	Female	1	T2a	I	0	1938	64.6
TCGA-LUAD	TCGA-44-6778	TCGA-44-6778-01A-11R-1858-07	59	Tumor	1	Male	1	T1b	I	0	1110	37
TCGA-LUAD	TCGA-44-7659	TCGA-44-7659-01A-11R-2066-07	70	Tumor	1	Male	2	T2a	I	0	299	9.97
TCGA-LUAD	TCGA-44-7672	TCGA-44-7672-01A-11R-2066-07	52	Tumor	1	Female	1	T1a	I	0	418	13.93
TCGA-LUAD	TCGA-44-A47G	TCGA-44-A47G-01A-21R-A24H-07	73	Tumor	1	Female	2	T2	I	0	135	4.5
TCGA-LUAD	TCGA-44-A4SS	TCGA-44-A4SS-01A-11R-A24X-07	73	Tumor	1	Male	2	T2	I	0	114	3.8
TCGA-LUAD	TCGA-44-A4SU	TCGA-44-A4SU-01A-11R-A24X-07	67	Tumor	1	Female	2	T2	I	0	76	2.53
TCGA-LUAD	TCGA-49-4486	TCGA-49-4486-01A-01R-1206-07	72	Tumor	1	Male	2	T3	I	1	2318	77.27
TCGA-LUAD	TCGA-49-4487	TCGA-49-4487-01A-21R-1858-07	72	Tumor	1	Female	2	T2	I	1	855	28.5
TCGA-LUAD	TCGA-49-4488	TCGA-49-4488-01A-01R-1755-07	74	Tumor	1	Female	2	T2	I	1	869	28.97
TCGA-LUAD	TCGA-49-4514	TCGA-49-4514-01A-21R-1858-07	79	Tumor	1	Female	2	T1	I	0	1314	43.8
TCGA-LUAD	TCGA-49-AAR0	TCGA-49-AAR0-01A-21R-A39D-07	57	Tumor	1	Male	1	T1	I	0	4415	147.17
TCGA-LUAD	TCGA-49-AARE	TCGA-49-AARE-01A-11R-A41B-07	51	Tumor	1	Female	1	T2	I	1	1229	40.97
TCGA-LUAD	TCGA-49-AARN	TCGA-49-AARN-01A-21R-A41B-07	56	Tumor	1	Female	1	T1	I	1	1135	37.83
TCGA-LUAD	TCGA-49-AARO	TCGA-49-AARO-01A-12R-A41B-07	39	Tumor	1	Female	1	T2	I	0	3755	125.17
TCGA-LUAD	TCGA-49-AARR	TCGA-49-AARR-01A-11R-A41B-07	68	Tumor	1	Male	2	T2	I	0	4630	154.33
TCGA-LUAD	TCGA-4B-A93V	TCGA-4B-A93V-01A-11R-A39D-07	52	Tumor	1	Female	1	T2	I	0	254	8.47
TCGA-LUAD	TCGA-50-5942	TCGA-50-5942-01A-21R-1755-07	67	Tumor	1	Female	2	T2	I	0	136	4.53
TCGA-LUAD	TCGA-50-5946	TCGA-50-5946-01A-11R-1755-07	62	Tumor	1	Male	2	T1	I	0	349	11.63
TCGA-LUAD	TCGA-50-7109	TCGA-50-7109-01A-11R-2039-07	60	Tumor	1	Male	1	T2	I	0	255	8.5
TCGA-LUAD	TCGA-50-8457	TCGA-50-8457-01A-11R-2326-07	63	Tumor	1	Female	2	T2	I	0	44	1.47
TCGA-LUAD	TCGA-55-1592	TCGA-55-1592-01A-01R-0946-07	65	Tumor	1	Male	2	T2	I	1	701	23.37
TCGA-LUAD	TCGA-55-6543	TCGA-55-6543-01A-11R-1755-07	60	Tumor	1	Female	1	T2	I	0	2	0.07
TCGA-LUAD	TCGA-55-6980	TCGA-55-6980-01A-11R-1949-07	56	Tumor	0	Male	1	T2	I	0	67	2.23
TCGA-LUAD	TCGA-55-6987	TCGA-55-6987-01A-11R-1949-07	77	Tumor	1	Male	2	T2a	I	0	1170	39
TCGA-LUAD	TCGA-55-7281	TCGA-55-7281-01A-11R-2039-07	70	Tumor	1	Female	2	T1b	I	0	18	0.6
TCGA-LUAD	TCGA-55-7570	TCGA-55-7570-01A-11R-2039-07	60	Tumor	1	Male	1	T2a	I	0	6	0.2
TCGA-LUAD	TCGA-55-7573	TCGA-55-7573-01A-11R-2039-07	72	Tumor	1	Female	2	TX	I	0	4	0.13
TCGA-LUAD	TCGA-55-7725	TCGA-55-7725-01A-11R-2170-07	68	Tumor	1	Female	2	T1a	I	0	39	1.3
TCGA-LUAD	TCGA-55-7726	TCGA-55-7726-01A-11R-2170-07	72	Tumor	1	Female	2	T1b	I	0	39	1.3
TCGA-LUAD	TCGA-55-7903	TCGA-55-7903-01A-11R-2170-07	64	Tumor	1	Male	2	T2a	I	0	19	0.63
TCGA-LUAD	TCGA-55-7911	TCGA-55-7911-01A-11R-2170-07	70	Tumor	1	Female	2	T2	I	0	21	0.7
TCGA-LUAD	TCGA-55-7913	TCGA-55-7913-01B-11R-2241-07	61	Tumor	1	Female	2	T3	I	0	62	2.07
TCGA-LUAD	TCGA-55-7995	TCGA-55-7995-01A-11R-2187-07	73	Tumor	1	Female	2	T1a	I	0	5	0.17
TCGA-LUAD	TCGA-55-8085	TCGA-55-8085-01A-11R-2241-07	64	Tumor	1	Male	2	T1b	I	0	33	1.1
TCGA-LUAD	TCGA-55-8089	TCGA-55-8089-01A-11R-2241-07	56	Tumor	1	Male	1	T2b	I	0	100	3.33
TCGA-LUAD	TCGA-55-8090	TCGA-55-8090-01A-11R-2241-07	80	Tumor	1	Male	2	T1b	I	0	6	0.2
TCGA-LUAD	TCGA-55-8097	TCGA-55-8097-01A-11R-2241-07	60	Tumor	1	Female	1	T2	I	0	15	0.5
TCGA-LUAD	TCGA-55-8203	TCGA-55-8203-01A-11R-2241-07	69	Tumor	1	Female	2	T1a	I	0	4	0.13
TCGA-LUAD	TCGA-55-8206	TCGA-55-8206-01A-11R-2241-07	56	Tumor	0	Male	1	T2a	I	0	46	1.53
TCGA-LUAD	TCGA-55-8299	TCGA-55-8299-01A-11R-2287-07	61	Tumor	1	Female	2	T1a	I	0	216	7.2
TCGA-LUAD	TCGA-55-8507	TCGA-55-8507-01A-11R-2403-07	53	Tumor	1	Male	1	T2a	I	0	8	0.27
TCGA-LUAD	TCGA-55-8621	TCGA-55-8621-01A-11R-2403-07	75	Tumor	1	Female	2	T1b	I	0	106	3.53
TCGA-LUAD	TCGA-55-A492	TCGA-55-A492-01A-11R-A24H-07	70	Tumor	1	Female	2	T2	I	0	1	0.03
TCGA-LUAD	TCGA-55-A4DF	TCGA-55-A4DF-01A-11R-A24H-07	88	Tumor	1	Male	2	T2	I	0	47	1.57
TCGA-LUAD	TCGA-55-A4DG	TCGA-55-A4DG-01A-11R-A24H-07	71	Tumor	1	Male	2	T2	I	0	162	5.4
TCGA-LUAD	TCGA-55-A57B	TCGA-55-A57B-01A-12R-A39D-07	80	Tumor	0	Female	2	T2	I	0	21	0.7
TCGA-LUAD	TCGA-64-1676	TCGA-64-1676-01A-01R-0946-07	58	Tumor	1	Male	1	T2	I	0	1728	57.6
TCGA-LUAD	TCGA-64-1681	TCGA-64-1681-01A-11R-2066-07	61	Tumor	1	Female	2	T2	I	1	1167	38.9
TCGA-LUAD	TCGA-67-3770	TCGA-67-3770-01A-01R-0946-07	70	Tumor	1	Female	2	T3	I	0	610	20.33
TCGA-LUAD	TCGA-67-3771	TCGA-67-3771-01A-01R-0946-07	77	Tumor	1	Female	2	T2a	I	0	610	20.33
TCGA-LUAD	TCGA-67-6216	TCGA-67-6216-01A-11R-1755-07	57	Tumor	0	Female	1	T2b	I	0	141	4.7
TCGA-LUAD	TCGA-69-7764	TCGA-69-7764-01A-11R-2170-07	75	Tumor	1	Male	2	T1a	I	0	414	13.8
TCGA-LUAD	TCGA-69-8255	TCGA-69-8255-01A-11R-2287-07	71	Tumor	1	Male	2	T2	I	0	129	4.3
TCGA-LUAD	TCGA-73-4662	TCGA-73-4662-01A-01R-1206-07	65	Tumor	1	Female	2	T3	I	0	912	30.4
TCGA-LUAD	TCGA-73-7498	TCGA-73-7498-01A-12R-2187-07	58	Tumor	1	Female	1	T2a	I	0	621	20.7
TCGA-LUAD	TCGA-78-7159	TCGA-78-7159-01A-11R-2039-07	60	Tumor	1	Female	1	T2	I	0	1221	40.7
TCGA-LUAD	TCGA-78-7162	TCGA-78-7162-01A-21R-2066-07	75	Tumor	1	Male	2	T2	I	1	3169	105.63
TCGA-LUAD	TCGA-78-8655	TCGA-78-8655-01A-11R-2403-07	77	Tumor	1	Female	2	T2	I	0	2360	78.67
TCGA-LUAD	TCGA-83-5908	TCGA-83-5908-01A-21R-2287-07	59	Tumor	1	Female	1	T2a	I	0	420	14
TCGA-LUAD	TCGA-86-7953	TCGA-86-7953-01A-11R-2187-07	69	Tumor	0	Female	2	T1	I	0	34	1.13
TCGA-LUAD	TCGA-86-8076	TCGA-86-8076-01A-31R-2241-07	42	Tumor	0	Male	1	T1b	I	0	26	0.87
TCGA-LUAD	TCGA-86-8668	TCGA-86-8668-01A-11R-2403-07	61	Tumor	0	Female	2	T2a	I	0	45	1.5
TCGA-LUAD	TCGA-86-8669	TCGA-86-8669-01A-11R-2403-07	64	Tumor	1	Male	2	T1b	I	0	34	1.13
TCGA-LUAD	TCGA-86-A456	TCGA-86-A456-01A-11R-A24H-07	78	Tumor	1	Female	2	T1	I	0	10	0.33
TCGA-LUAD	TCGA-91-6828	TCGA-91-6828-01A-11R-1858-07	70	Tumor	1	Male	2	T2	I	0	38	1.27
TCGA-LUAD	TCGA-91-6835	TCGA-91-6835-01A-11R-1858-07	81	Tumor	1	Female	2	T2	I	0	35	1.17
TCGA-LUAD	TCGA-91-8497	TCGA-91-8497-01A-11R-2403-07	75	Tumor	0	Female	2	TX	I	0	174	5.8
TCGA-LUAD	TCGA-91-8499	TCGA-91-8499-01A-11R-2403-07	76	Tumor	1	Female	2	T1b	I	0	36	1.2
TCGA-LUAD	TCGA-93-7347	TCGA-93-7347-01A-11R-2187-07	76	Tumor	1	Female	2	T2a	I	0	297	9.9
TCGA-LUAD	TCGA-93-7348	TCGA-93-7348-01A-21R-2039-07	75	Tumor	1	Female	2	T2b	I	0	127	4.23
TCGA-LUAD	TCGA-93-A4JO	TCGA-93-A4JO-01A-21R-A24X-07	70	Tumor	1	Male	2	T2a	I	1	33	1.1
TCGA-LUAD	TCGA-93-A4JQ	TCGA-93-A4JQ-01A-11R-A24X-07	49	Tumor	1	Male	1	T2a	I	0	100	3.33
TCGA-LUAD	TCGA-95-7043	TCGA-95-7043-01A-11R-1949-07	63	Tumor	1	Female	2	T2a	I	0	2	0.07
TCGA-LUAD	TCGA-95-7944	TCGA-95-7944-01A-11R-2187-07	71	Tumor	1	Male	2	T2	I	0	21	0.7
TCGA-LUAD	TCGA-95-7947	TCGA-95-7947-01A-11R-2187-07	67	Tumor	1	Male	2	T2	I	0	40	1.33
TCGA-LUAD	TCGA-95-8039	TCGA-95-8039-01A-11R-2241-07	72	Tumor	0	Male	2	T2a	I	0	27	0.9
TCGA-LUAD	TCGA-97-7546	TCGA-97-7546-01A-11R-2039-07	76	Tumor	1	Female	2	T2a	I	0	964	32.13
TCGA-LUAD	TCGA-97-7553	TCGA-97-7553-01A-21R-2039-07	58	Tumor	1	Female	1	T3	I	0	1332	44.4
TCGA-LUAD	TCGA-97-7938	TCGA-97-7938-01A-11R-2170-07	76	Tumor	1	Female	2	T2a	I	1	18	0.6
TCGA-LUAD	TCGA-97-7941	TCGA-97-7941-01A-11R-2187-07	72	Tumor	1	Female	2	T1a	I	0	22	0.73
TCGA-LUAD	TCGA-97-8179	TCGA-97-8179-01A-11R-2287-07	72	Tumor	1	Male	2	T1a	I	0	15	0.5
TCGA-LUAD	TCGA-97-A4M1	TCGA-97-A4M1-01A-11R-A24X-07	52	Tumor	1	Female	1	T1a	I	0	209	6.97
TCGA-LUAD	TCGA-97-A4M2	TCGA-97-A4M2-01A-12R-A24X-07	66	Tumor	1	Male	2	TX	I	0	197	6.57
TCGA-LUAD	TCGA-97-A4M3	TCGA-97-A4M3-01A-11R-A24X-07	69	Tumor	1	Female	2	T1a	I	0	237	7.9
TCGA-LUAD	TCGA-97-A4M5	TCGA-97-A4M5-01A-11R-A24X-07	83	Tumor	1	Male	2	T2a	I	0	132	4.4
TCGA-LUAD	TCGA-97-A4M6	TCGA-97-A4M6-01A-11R-A24X-07	45	Tumor	0	Female	1	T3	I	0	185	6.17
TCGA-LUAD	TCGA-97-A4M7	TCGA-97-A4M7-01A-11R-A24X-07	74	Tumor	1	Male	2	T1a	I	0	271	9.03
TCGA-LUAD	TCGA-99-8028	TCGA-99-8028-01A-11R-2241-07	50	Tumor	1	Female	1	T1	I	0	459	15.3
TCGA-LUAD	TCGA-99-8032	TCGA-99-8032-01A-11R-2241-07	61	Tumor	1	Male	2	T1	I	0	44	1.47
TCGA-LUAD	TCGA-99-AA5R	TCGA-99-AA5R-01A-11R-A39D-07	70	Tumor	1	Female	2	T1a	I	0	189	6.3
TCGA-LUAD	TCGA-J2-A4AD	TCGA-J2-A4AD-01A-11R-A24H-07	61	Tumor	1	Female	2	T2a	I	0	287	9.57
TCGA-LUAD	TCGA-J2-A4AE	TCGA-J2-A4AE-01A-21R-A24H-07	77	Tumor	0	Female	2	T2a	I	0	282	9.4
TCGA-LUAD	TCGA-J2-A4AG	TCGA-J2-A4AG-01A-11R-A24H-07	66	Tumor	1	Female	2	T2a	I	0	238	7.93
TCGA-LUAD	TCGA-L4-A4E6	TCGA-L4-A4E6-01A-11R-A24H-07	67	Tumor	1	Male	2	T1b	I	0	76	2.53
TCGA-LUAD	TCGA-L9-A443	TCGA-L9-A443-01A-12R-A24H-07	63	Tumor	1	Female	2	T1a	I	0	116	3.87
TCGA-LUAD	TCGA-L9-A444	TCGA-L9-A444-01A-21R-A24H-07	60	Tumor	1	Female	1	T2	I	0	6	0.2
TCGA-LUAD	TCGA-MN-A4N4	TCGA-MN-A4N4-01A-12R-A24X-07	57	Tumor	1	Male	1	T2	I	0	622	20.73
TCGA-LUAD	TCGA-MN-A4N5	TCGA-MN-A4N5-01A-11R-A24X-07	63	Tumor	1	Male	2	T1	I	0	84	2.8
TCGA-LUAD	TCGA-MP-A4TA	TCGA-MP-A4TA-01A-21R-A24X-07	75	Tumor	1	Female	2	T2	I	1	950	31.67
TCGA-LUAD	TCGA-MP-A4TH	TCGA-MP-A4TH-01A-31R-A262-07	70	Tumor	1	Female	2	T1b	I	0	142	4.73
TCGA-LUAD	TCGA-MP-A4TJ	TCGA-MP-A4TJ-01A-51R-A262-07	62	Tumor	1	Female	2	T1b	I	1	339	11.3
TCGA-LUAD	TCGA-NJ-A4YF	TCGA-NJ-A4YF-01A-12R-A262-07	50	Tumor	1	Female	1	T1	I	0	1720	57.33
TCGA-LUAD	TCGA-NJ-A4YQ	TCGA-NJ-A4YQ-01A-11R-A262-07	69	Tumor	1	Female	2	T1b	I	0	886	29.53
TCGA-LUAD	TCGA-NJ-A55R	TCGA-NJ-A55R-01A-11R-A262-07	67	Tumor	1	Male	2	T1b	I	0	603	20.1
TCGA-LUAD	TCGA-O1-A52J	TCGA-O1-A52J-01A-11R-A262-07	74	Tumor	1	Female	2	T1	I	1	1798	59.93
TCGA-LUAD	TCGA-S2-AA1A	TCGA-S2-AA1A-01A-12R-A39D-07	68	Tumor	1	Female	2	T1b	I	0	121	4.03
TCGA-LUAD	TCGA-49-AARQ	TCGA-49-AARQ-01A-11R-A41B-07	41	Tumor	1	Female	1	T2	I	0	6443	214.77
TCGA-LUAD	TCGA-50-6673	TCGA-50-6673-01A-11R-1949-07	84	Tumor	0	Female	2	T2	I	1	22	0.73
TCGA-LUAD	TCGA-69-7980	TCGA-69-7980-01A-11R-2187-07	70	Tumor	1	Female	2	T2	I	0	43	1.43
TCGA-LUAD	TCGA-97-8552	TCGA-97-8552-01A-11R-2403-07	55	Tumor	0	Female	1	T4	I	0	115	3.83
TCGA-LUAD	TCGA-L4-A4E5	TCGA-L4-A4E5-01A-11R-A24X-07	48	Tumor	1	Female	1	T2a	I	0	213	7.1
TCGA-LUAD	TCGA-49-6742	TCGA-49-6742-11A-01R-1858-07	70	Normal	1	Male	2	T3	II	0	NA	0
TCGA-LUAD	TCGA-91-6828	TCGA-91-6828-11A-01R-1858-07	70	Normal	1	Male	2	T2	I	0	38	1.27
TCGA-LUAD	TCGA-91-6835	TCGA-91-6835-11A-01R-1858-07	81	Normal	1	Female	2	T3	I	0	35	1.17
TCGA-LUAD	TCGA-38-4625	TCGA-38-4625-11A-01R-1758-07	66	Normal	1	Female	2	T2	0	0	2973	99.1
TCGA-LUAD	TCGA-38-4626	TCGA-38-4626-11A-01R-1758-07	57	Normal	1	Female	1	T2b	0	0	2595	86.5
TCGA-LUAD	TCGA-38-4627	TCGA-38-4627-11A-01R-1758-07	64	Normal	1	Female	2	T2a	0	1	1147	38.23
TCGA-LUAD	TCGA-38-4632	TCGA-38-4632-11A-01R-1755-07	42	Normal	1	Male	1	T2	0	1	1357	45.23
TCGA-LUAD	TCGA-44-2655	TCGA-44-2655-11A-01R-1758-07	65	Normal	1	Female	2	T2	0	0	575	19.17
TCGA-LUAD	TCGA-44-2657	TCGA-44-2657-11A-01R-1758-07	74	Normal	1	Female	2	T2	0	0	400	13.33
TCGA-LUAD	TCGA-44-2661	TCGA-44-2661-11A-01R-1758-07	69	Normal	0	Female	2	T2	0	0	103	3.43
TCGA-LUAD	TCGA-44-2662	TCGA-44-2662-11A-01R-1758-07	65	Normal	1	Male	2	T2	0	0	480	16
TCGA-LUAD	TCGA-44-2665	TCGA-44-2665-11A-01R-1758-07	55	Normal	0	Female	1	T2	0	0	400	13.33
TCGA-LUAD	TCGA-44-2668	TCGA-44-2668-11A-01R-1758-07	51	Normal	1	Male	1	T1	0	0	246	8.2
TCGA-LUAD	TCGA-44-3396	TCGA-44-3396-11A-01R-1758-07	74	Normal	1	Female	2	T2a	0	0	311	10.37
TCGA-LUAD	TCGA-44-3398	TCGA-44-3398-11B-01R-1758-07	77	Normal	1	Female	2	T2b	0	0	253	8.43
TCGA-LUAD	TCGA-44-5645	TCGA-44-5645-11A-01R-1628-07	61	Normal	1	Female	2	T1b	0	0	208	6.93
TCGA-LUAD	TCGA-44-6144	TCGA-44-6144-11A-01R-1755-07	58	Normal	1	Male	1	T1b	0	0	9	0.3
TCGA-LUAD	TCGA-44-6145	TCGA-44-6145-11A-01R-1858-07	62	Normal	1	Female	2	T1b	0	0	103	3.43
TCGA-LUAD	TCGA-44-6146	TCGA-44-6146-11A-01R-1858-07	64	Normal	1	Male	2	T2a	0	0	302	10.07
TCGA-LUAD	TCGA-44-6147	TCGA-44-6147-11A-01R-1858-07	67	Normal	1	Female	2	T2	0	0	236	7.87
TCGA-LUAD	TCGA-44-6148	TCGA-44-6148-11A-01R-1858-07	60	Normal	1	Male	1	T1	0	0	96	3.2
TCGA-LUAD	TCGA-44-6776	TCGA-44-6776-11A-01R-1858-07	60	Normal	1	Female	1	T2a	0	0	1938	64.6
TCGA-LUAD	TCGA-44-6777	TCGA-44-6777-11A-01R-1858-07	85	Normal	1	Female	2	T1b	0	1	987	32.9
TCGA-LUAD	TCGA-44-6778	TCGA-44-6778-11A-01R-1858-07	59	Normal	1	Male	1	T2a	0	0	1110	37
TCGA-LUAD	TCGA-49-4490	TCGA-49-4490-11A-01R-1858-07	45	Normal	1	Female	1	T1	0	1	385	12.83
TCGA-LUAD	TCGA-49-4512	TCGA-49-4512-11A-01R-1858-07	69	Normal	0	Female	2	T2a	0	1	905	30.17
TCGA-LUAD	TCGA-49-6743	TCGA-49-6743-11A-01R-1858-07	81	Normal	1	Female	2	T1	0	0	369	12.3
TCGA-LUAD	TCGA-49-6744	TCGA-49-6744-11A-01R-1858-07	64	Normal	1	Female	2	T2	0	0	890	29.67
TCGA-LUAD	TCGA-49-6745	TCGA-49-6745-11A-01R-1858-07	82	Normal	1	Male	2	T3	0	0	156	5.2
TCGA-LUAD	TCGA-49-6761	TCGA-49-6761-11A-01R-1949-07	68	Normal	1	Female	2	T1	0	0	1	0.03
TCGA-LUAD	TCGA-50-5931	TCGA-50-5931-11A-01R-1858-07	75	Normal	1	Female	2	T2	0	1	434	14.47
TCGA-LUAD	TCGA-50-5939	TCGA-50-5939-11A-01R-1628-07	85	Normal	1	Male	2	T3	0	1	460	15.33
TCGA-LUAD	TCGA-50-6595	TCGA-50-6595-11A-01R-1858-07	74	Normal	1	Female	2	T4	0	1	189	6.3
TCGA-LUAD	TCGA-55-6968	TCGA-55-6968-11A-01R-1949-07	61	Normal	1	Male	2	T2	0	1	1293	43.1
TCGA-LUAD	TCGA-55-6969	TCGA-55-6969-11A-01R-1949-07	52	Normal	1	Male	1	T2b	0	0	1239	41.3
TCGA-LUAD	TCGA-55-6970	TCGA-55-6970-11A-01R-1949-07	67	Normal	1	Female	2	T2	0	1	464	15.47
TCGA-LUAD	TCGA-55-6971	TCGA-55-6971-11A-01R-1949-07	59	Normal	1	Female	1	T1	0	0	25	0.83
TCGA-LUAD	TCGA-55-6972	TCGA-55-6972-11A-01R-1949-07	72	Normal	1	Male	2	T1	0	0	1475	49.17
TCGA-LUAD	TCGA-55-6975	TCGA-55-6975-11A-01R-1949-07	61	Normal	1	Male	2	T2	0	1	118	3.93
TCGA-LUAD	TCGA-55-6978	TCGA-55-6978-11A-01R-1949-07	81	Normal	0	Male	2	T2	0	1	176	5.87
TCGA-LUAD	TCGA-55-6979	TCGA-55-6979-11A-01R-1949-07	59	Normal	1	Female	1	T2	0	1	237	7.9
TCGA-LUAD	TCGA-55-6980	TCGA-55-6980-11A-01R-1949-07	56	Normal	0	Male	1	T2	0	0	67	2.23
TCGA-LUAD	TCGA-55-6981	TCGA-55-6981-11A-01R-1949-07	53	Normal	1	Female	1	T2	0	1	1379	45.97
TCGA-LUAD	TCGA-55-6982	TCGA-55-6982-11A-01R-1949-07	79	Normal	0	Female	2	T1	0	1	995	33.17
TCGA-LUAD	TCGA-55-6983	TCGA-55-6983-11A-01R-1949-07	81	Normal	1	Male	2	T1b	0	0	1826	60.87
TCGA-LUAD	TCGA-55-6985	TCGA-55-6985-11A-01R-1949-07	58	Normal	1	Female	1	T1b	0	0	1233	41.1
TCGA-LUAD	TCGA-55-6986	TCGA-55-6986-11A-01R-1949-07	74	Normal	0	Female	2	T2a	0	0	2151	71.7
TCGA-LUAD	TCGA-73-4676	TCGA-73-4676-11A-01R-1755-07	45	Normal	1	Male	1	T2	0	0	122	4.07
TCGA-LUAD	TCGA-91-6829	TCGA-91-6829-11A-01R-1858-07	78	Normal	1	Male	2	T2	0	1	1258	41.93
TCGA-LUAD	TCGA-91-6831	TCGA-91-6831-11A-02R-1858-07	66	Normal	1	Male	2	T2	0	0	39	1.3
TCGA-LUAD	TCGA-91-6836	TCGA-91-6836-11A-01R-1858-07	52	Normal	1	Female	1	T1a	0	0	11	0.37
TCGA-LUAD	TCGA-91-6847	TCGA-91-6847-11A-01R-1949-07	62	Normal	1	Female	2	T1b	0	0	842	28.07
TCGA-LUAD	TCGA-91-6849	TCGA-91-6849-11A-01R-1949-07	75	Normal	1	Female	2	T2a	0	0	35	1.17
GSE87340	Lu1050	Lu1050A	58	Tumor	0	Male	1	II	I	0	2752.1	90.48
GSE87340	Lu1068	Lu1068A	57	Tumor	0	Female	1	III	I	1	1197.2	39.36
GSE87340	Lu106	Lu106A	63	Tumor	0	Male	2	II	I	0	4365.4	143.52
GSE87340	Lu1321	Lu1321A	68	Tumor	0	Female	2	II	I	0	2463.75	81
GSE87340	Lu1405	Lu1405A	54	Tumor	0	Female	1	III	I	0	2930.95	96.36
GSE87340	Lu1450	Lu1450A	74	Tumor	0	Female	2	II	I	0	2949.2	96.96
GSE87340	Lu1518	Lu1518A	55	Tumor	0	Female	1	III	I	0	2923.65	96.12
GSE87340	Lu1790	Lu1790A	73	Tumor	0	Female	2	II	I	0	2263	74.4
GSE87340	Lu1821	Lu1821A	32	Tumor	0	Male	1	III	I	0	2361.55	77.64
GSE87340	Lu1848	Lu1848A	46	Tumor	0	Female	1	II	I	0	1930.85	63.48
GSE87340	Lu1942	Lu1942A	70	Tumor	0	Male	2	III	I	1	503.7	16.56
GSE87340	Lu1943	Lu1943A	82	Tumor	0	Female	2	II	I	1	2186.35	71.88
GSE87340	Lu2029	Lu2029A	58	Tumor	0	Female	1	II	I	0	2357.9	77.52
GSE87340	Lu2040	Lu2040A	79	Tumor	0	Female	2	III	I	0	284.7	9.36
GSE87340	Lu2368	Lu2368A	58	Tumor	0	Female	1	III	I	1	1087.7	35.76
GSE87340	Lu1031	Lu1031A	57	Tumor	0	Female	1	II	I	0	3135.35	103.08
GSE87340	Lu113	Lu113A	89	Tumor	0	Female	2	II	I	1	2073.2	68.16
GSE87340	Lu1377	Lu1377A	64	Tumor	0	Female	2	II	I	0	131.4	4.32
GSE87340	Lu1479	Lu1479A	64	Tumor	0	Female	2	II	I	0	2949.2	96.96
GSE87340	Lu1606	Lu1606A	88	Tumor	0	Female	2	II	I	0	2463.75	81
GSE87340	Lu1659	Lu1659A	71	Tumor	0	Female	2	II	I	1	1492.85	49.08
GSE87340	Lu1682	Lu1682A	74	Tumor	0	Female	2	II	I	1	1314	43.2
GSE87340	Lu346	Lu346A	67	Tumor	0	Female	2	II	I	0	1854.2	60.96
GSE87340	Lu1050	Lu1050B	58	Normal	0	Male	1	0	I	0	2752.1	90.48
GSE87340	Lu1068	Lu1068B	57	Normal	0	Female	2	0	I	1	1197.2	39.36
GSE87340	Lu106	Lu106B	63	Normal	0	Male	2	0	I	0	4365.4	143.52
GSE87340	Lu1321	Lu1321C	68	Normal	0	Female	2	0	I	0	2463.75	81
GSE87340	Lu1405	Lu1405B	54	Normal	0	Female	1	0	I	0	2930.95	96.36
GSE87340	Lu1450	Lu1450B	74	Normal	0	Female	2	0	I	0	2949.2	96.96
GSE87340	Lu1518	Lu1518B	55	Normal	0	Female	1	0	I	0	2923.65	96.12
GSE87340	Lu1790	Lu1790B	73	Normal	0	Female	2	0	I	0	2263	74.4
GSE87340	Lu1821	Lu1821B	32	Normal	0	Male	1	0	I	0	2361.55	77.64
GSE87340	Lu1848	Lu1848B	46	Normal	0	Female	1	0	I	0	1930.85	63.48
GSE87340	Lu1942	Lu1942B	70	Normal	0	Male	2	0	I	1	503.7	16.56
GSE87340	Lu1943	Lu1943B	82	Normal	0	Female	2	0	I	1	2186.35	71.88
GSE87340	Lu2029	Lu2029B	58	Normal	0	Female	1	0	I	0	2357.9	77.52
GSE87340	Lu2040	Lu2040B	79	Normal	0	Female	2	0	I	0	284.7	9.36
GSE87340	Lu2368	Lu2368B	58	Normal	0	Female	1	0	I	1	1087.7	35.76
GSE87340	Lu1031	Lu1031B	57	Normal	0	Female	1	0	I	0	3135.35	103.08
GSE87340	Lu113	Lu113B	89	Normal	0	Female	2	0	I	1	2073.2	68.16
GSE87340	Lu1377	Lu1377B	64	Normal	0	Female	2	0	I	0	131.4	4.32
GSE87340	Lu1479	Lu1479B	64	Normal	0	Female	2	0	I	0	2949.2	96.96
GSE87340	Lu1606	Lu1606B	88	Normal	0	Female	2	0	I	0	2463.75	81
GSE87340	Lu1659	Lu1659B	71	Normal	0	Female	2	0	I	1	1492.85	49.08
GSE87340	Lu1682	Lu1682B	74	Normal	0	Female	2	0	I	1	1314	43.2
GSE87340	Lu346	Lu346B	67	Normal	0	Female	2	0	I	0	1854.2	60.96
GSE140343	LADC39	LADC39	48	Tumor	0	Female	1	T4N2M1a	IV	1	475	15.63
GSE140343	LADC42	LADC42	55	Tumor	0	Female	1	T3N2M0	III	0	169	5.56
GSE140343	LADC48	LADC48	63	Tumor	0	Female	2	T3N2M0	III	0	1468	48.29
GSE140343	LADC49	LADC49	36	Tumor	0	Female	1	T3N2M0	III	1	452	14.87
GSE140343	LADC60	LADC60	72	Tumor	0	Female	2	T3N2M0	III	0	839	27.6
GSE140343	LADC63	LADC63	74	Tumor	0	Female	2	T3N2M0	III	1	1094	35.99
GSE140343	LADC22	LADC22	42	Tumor	0	Male	1	T2aN2M0	III	1	935	30.76
GSE140343	LADC24	LADC24	73	Tumor	1	Male	2	T2aN2M0	III	1	1175	38.65
GSE140343	LADC27	LADC27	31	Tumor	0	Male	1	T2aN2M0	III	1	1128	37.11
GSE140343	LADC34	LADC34	62	Tumor	0	Female	2	T2aN2M0	III	1	1155	37.99
GSE140343	LADC37	LADC37	68	Tumor	1	Male	2	T4N0M0	III	1	1250	41.12
GSE140343	LADC41	LADC41	74	Tumor	0	Female	2	T4N0M0	III	0	1357	44.64
GSE140343	LADC43	LADC43	55	Tumor	0	Female	1	T2bN2M0	III	0	1334	43.88
GSE140343	LADC44	LADC44	51	Tumor	0	Female	1	T2bN2M0	III	0	1483	48.78
GSE140343	LADC51	LADC51	63	Tumor	1	Male	2	T3N1M0	III	0	1280	42.11
GSE140343	LADC53	LADC53	66	Tumor	0	Male	2	T2aN2M0	III	1	535	17.6
GSE140343	LADC58	LADC58	63	Tumor	1	Male	2	T2aN2M0	III	1	665	21.88
GSE140343	LADC66	LADC66	61	Tumor	0	Female	2	T4N1M0	III	0	1225	40.3
GSE140343	LADC67	LADC67	50	Tumor	0	Female	1	T2aN2M0	III	0	1054	34.67
GSE140343	LADC89	LADC89	52	Tumor	0	Female	1	T1bN2M0	III	0	1571	51.68
GSE140343	LADC26	LADC26	64	Tumor	1	Male	2	T3N0M0	II	1	559	18.39
GSE140343	LADC35	LADC35	43	Tumor	0	Female	1	T2aN1M0	II	0	1591	52.34
GSE140343	LADC46	LADC46	60	Tumor	0	Female	1	T3N0M0	II	0	1485	48.85
GSE140343	LADC47	LADC47	50	Tumor	0	Female	1	T3N0M0	II	0	1469	48.32
GSE140343	LADC61	LADC61	52	Tumor	0	Female	1	T2bN1M0	II	1	864	28.42
GSE140343	LADC68	LADC68	59	Tumor	0	Female	1	T2aN1M0	II	1	455	14.97
GSE140343	LADC72	LADC72	69	Tumor	0	Female	2	T2bN1M0	II	0	994	32.7
GSE140343	LADC45	LADC45	26	Tumor	0	Female	1	T2bN0M0	II	0	1323	43.52
GSE140343	LADC73	LADC73	55	Tumor	1	Male	1	T2bN0M0	II	0	1098	36.12
GSE140343	LADC17	LADC17	73	Tumor	1	Male	2	T2aN0M0	I	1	967	31.81
GSE140343	LADC18	LADC18	55	Tumor	0	Female	1	T2aN0M0	I	0	1568	51.58
GSE140343	LADC19	LADC19	56	Tumor	0	Female	1	T2aN0M0	I	0	1712	56.32
GSE140343	LADC20	LADC20	57	Tumor	1	Male	1	T2aN0M0	I	0	1516	49.87
GSE140343	LADC28	LADC28	61	Tumor	0	Female	2	T2aN0M0	I	0	1578	51.91
GSE140343	LADC30	LADC30	67	Tumor	1	Female	2	T2aN0M0	I	1	1388	45.66
GSE140343	LADC33	LADC33	52	Tumor	0	Female	1	T2aN0M0	I	0	1467	48.26
GSE140343	LADC52	LADC52	67	Tumor	0	Female	2	T2aN0M0	I	0	1274	41.91
GSE140343	LADC55	LADC55	45	Tumor	0	Male	1	T2aN0M0	I	0	1253	41.22
GSE140343	LADC56	LADC56	59	Tumor	1	Male	1	T2aN0M0	I	0	1246	40.99
GSE140343	LADC57	LADC57	61	Tumor	0	Male	2	T2aN0M0	I	0	1367	44.97
GSE140343	LADC71	LADC71	73	Tumor	0	Female	2	T2aN0M0	I	0	1141	37.53
GSE140343	LADC90	LADC90	76	Tumor	0	Male	2	T2aN0M0	I	0	1617	53.19
GSE140343	LADC38	LADC38	65	Tumor	0	Female	2	T1cN0M0	I	0	1522	50.07
GSE140343	LADC40	LADC40	60	Tumor	0	Female	1	T1cN0M0	I	0	1552	51.05
GSE140343	LADC50	LADC50	46	Tumor	0	Female	1	T1cN0M0	I	0	1288	42.37
GSE140343	LADC54	LADC54	67	Tumor	0	Female	2	T1cN0M0	I	0	1264	41.58
GSE140343	LADC74	LADC74	44	Tumor	1	Male	1	T1cN0M0	I	0	938	30.86
GSE140343	LADC91	LADC91	51	Tumor	0	Male	1	T1cN0M0	I	0	1496	49.21
GSE140343	LADC29	LADC29	73	Tumor	0	Female	2	T1bN0M0	I	0	1548	50.92
GSE140343	LADC23	LADC23	54	Tumor	0	Female	1	T1aN0M0	I	0	1515	49.84
GSE140343	LADC25	LADC25	61	Tumor	0	Female	2	T1aN0M0	I	0	1505	49.51
GSE140343	LADC39	NL39	48	Normal	0	Female	1	0	IV	1	475	15.63
GSE140343	LADC42	NL42	55	Normal	0	Female	1	0	III	0	169	5.56
GSE140343	LADC48	NL48	63	Normal	0	Female	2	0	III	0	1468	48.29
GSE140343	LADC49	NL49	36	Normal	0	Female	1	0	III	1	452	14.87
GSE140343	LADC60	NL60	72	Normal	0	Female	2	0	III	0	839	27.6
GSE140343	LADC63	NL63	74	Normal	0	Female	2	0	III	1	1094	35.99
GSE140343	LADC22	NL22	42	Normal	0	Male	1	0	III	1	935	30.76
GSE140343	LADC24	NL24	73	Normal	1	Male	2	0	III	1	1175	38.65
GSE140343	LADC27	NL27	31	Normal	0	Male	1	0	III	1	1128	37.11
GSE140343	LADC34	NL34	62	Normal	0	Female	2	0	III	1	1155	37.99
GSE140343	LADC37	NL37	68	Normal	1	Male	2	0	III	1	1250	41.12
GSE140343	LADC41	NL41	74	Normal	0	Female	2	0	III	0	1357	44.64
GSE140343	LADC44	NL44	51	Normal	0	Female	1	0	III	0	1483	48.78
GSE140343	LADC51	NL51	63	Normal	1	Male	2	0	III	0	1280	42.11
GSE140343	LADC53	NL53	66	Normal	0	Male	2	0	III	1	535	17.6
GSE140343	LADC66	NL66	61	Normal	0	Female	2	0	III	0	1225	40.3
GSE140343	LADC67	NL67	50	Normal	0	Female	1	0	III	0	1054	34.67
GSE140343	LADC89	NL89	52	Normal	0	Female	1	0	III	0	1571	51.68
GSE140343	LADC26	NL26	64	Normal	1	Male	2	0	II	1	559	18.39
GSE140343	LADC35	NL35	43	Normal	0	Female	1	0	II	0	1591	52.34
GSE140343	LADC46	NL46	60	Normal	0	Female	1	0	II	0	1485	48.85
GSE140343	LADC47	NL47	50	Normal	0	Female	1	0	II	0	1469	48.32
GSE140343	LADC61	NL61	52	Normal	0	Female	1	0	II	1	864	28.42
GSE140343	LADC68	NL68	59	Normal	0	Female	1	0	II	1	455	14.97
GSE140343	LADC72	NL72	69	Normal	0	Female	2	0	II	0	994	32.7
GSE140343	LADC45	NL45	26	Normal	0	Female	1	0	II	0	1323	43.52
GSE140343	LADC73	NL73	55	Normal	1	Male	1	0	II	0	1098	36.12
GSE140343	LADC17	NL17	73	Normal	1	Male	2	0	I	1	967	31.81
GSE140343	LADC18	NL18	55	Normal	0	Female	1	0	I	0	1568	51.58
GSE140343	LADC19	NL19	56	Normal	0	Female	1	0	I	0	1712	56.32
GSE140343	LADC20	NL20	57	Normal	1	Male	1	0	I	0	1516	49.87
GSE140343	LADC28	NL28	61	Normal	0	Female	2	0	I	0	1578	51.91
GSE140343	LADC30	NL30	67	Normal	1	Female	2	0	I	1	1388	45.66
GSE140343	LADC33	NL33	52	Normal	0	Female	1	0	I	0	1467	48.26
GSE140343	LADC52	NL52	67	Normal	0	Female	2	0	I	0	1274	41.91
GSE140343	LADC55	NL55	45	Normal	0	Male	1	0	I	0	1253	41.22
GSE140343	LADC56	NL56	59	Normal	1	Male	1	0	I	0	1246	40.99
GSE140343	LADC57	NL57	61	Normal	0	Male	2	0	I	0	1367	44.97
GSE140343	LADC71	NL71	73	Normal	0	Female	2	0	I	0	1141	37.53
GSE140343	LADC90	NL90	76	Normal	0	Male	2	0	I	0	1617	53.19
GSE140343	LADC38	NL38	65	Normal	0	Female	2	0	I	0	1522	50.07
GSE140343	LADC40	NL40	60	Normal	0	Female	1	0	I	0	1552	51.05
GSE140343	LADC50	NL50	46	Normal	0	Female	1	0	I	0	1288	42.37
GSE140343	LADC54	NL54	67	Normal	0	Female	2	0	I	0	1264	41.58
GSE140343	LADC74	NL74	44	Normal	1	Male	1	0	I	0	938	30.86
GSE140343	LADC91	NL91	51	Normal	0	Male	1	0	I	0	1496	49.21
GSE140343	LADC29	NL29	73	Normal	0	Female	2	0	I	0	1548	50.92
GSE140343	LADC23	NL23	54	Normal	0	Female	1	0	I	0	1515	49.84
GSE140343	LADC25	NL25	61	Normal	0	Female	2	0	I	0	1505	49.51
GSE115002	L38	L38T	50	Tumor	0	Female	1	T2N3M0	IV	1	330	11
GSE115002	L40	L40T	61	Tumor	0	Female	2	T1N2M1	IV	1	600	20
GSE115002	L42	L42T	38	Tumor	0	Female	1	T1N3M1	IV	0	690	>23
GSE115002	L41	L41T	81	Tumor	1	Male	2	T1N0M0	IV	1	240	8
GSE115002	L48	L48T	68	Tumor	0	Female	2	T1N2M1	IV	1	480	16
GSE115002	L35	L35T	63	Tumor	0	Female	2	T2N2M0	IV	1	510	17
GSE115002	L36	L36T	59	Tumor	0	Female	1	T2N2M0	IV	1	690	23
GSE115002	L37	L37T	38	Tumor	0	Female	1	T1N2M0	IV	1	720	24
GSE115002	L39	L39T	66	Tumor	0	Female	2	T2N2M0	IV	1	900	30
GSE115002	L43	L43T	48	Tumor	0	Male	1	T2N1M0	IV	1	630	21
GSE115002	L44	L44T	62	Tumor	0	Male	2	T1N0M0	IV	1	570	19
GSE115002	L46	L46T	28	Tumor	0	Female	1	T2N0M1	IV	1	240	8
GSE115002	L47	L47T	68	Tumor	0	Male	2	T1N3M1	IV	1	270	9
GSE115002	L20	L20T	52	Tumor	1	Male	1	T1N1M0	III	1	510	17
GSE115002	L32	L32T	61	Tumor	0	Female	2	T1N2M0	III	1	630	21
GSE115002	L33	L33T	51	Tumor	0	Male	1	T1N2M0	III	1	660	22
GSE115002	L6	L6T	66	Tumor	0	Female	2	T1N0M0	II	0	1830	>61
GSE115002	L7	L7T	47	Tumor	0	Female	1	T1N0M0	II	0	1740	>58
GSE115002	L9	L9T	68	Tumor	0	Male	2	T4N0M0	II	0	2370	>79
GSE115002	L10	L10T	74	Tumor	0	Male	2	T1N0M0	II	1	600	20
GSE115002	L11	L11T	65	Tumor	1	Male	2	T1N0M0	II	1	1170	39
GSE115002	L13	L13T	65	Tumor	1	Male	2	T2N0M0	II	0	1500	>50
GSE115002	L17	L17T	49	Tumor	0	Female	1	T1N1M0	II	1	1170	39
GSE115002	L8	L8T	45	Tumor	0	Female	1	T1N0M0	II	0	1530	>51
GSE115002	L14	L14T	62	Tumor	0	Male	2	T2N1M0	II	1	1380	46
GSE115002	L15	L15T	35	Tumor	0	Female	1	T2N0M0	II	1	1470	49
GSE115002	L16	L16T	53	Tumor	0	Female	1	T1N0M0	II	0	1470	>49
GSE115002	L18	L18T	70	Tumor	0	Male	2	T3N0M0	II	1	780	26
GSE115002	L19	L19T	59	Tumor	1	Male	1	T2N0M0	II	1	870	29
GSE115002	L21	L21T	56	Tumor	0	Female	1	T1N1M0	II	1	1260	42
GSE115002	L22	L22T	38	Tumor	0	Female	1	T1N1M0	II	0	1200	>40
GSE115002	L24	L24T	59	Tumor	0	Female	1	T3N1M0	II	1	360	12
GSE115002	L25	L25T	66	Tumor	0	Female	2	T1N1M0	II	0	2160	>72
GSE115002	L26	L26T	53	Tumor	0	Female	1	T2N0M0	II	0	1620	>54
GSE115002	L27	L27T	43	Tumor	1	Male	1	T4N3M0	II	0	750	25
GSE115002	L28	L28T	57	Tumor	0	Female	1	T1N2M0	II	1	840	28
GSE115002	L29	L29T	59	Tumor	0	Male	1	T1N2M0	II	1	930	31
GSE115002	L30	L30T	76	Tumor	0	Male	2	T1N2M0	II	1	870	29
GSE115002	L31	L31T	56	Tumor	0	Female	1	T1N2M0	II	1	570	19
GSE115002	L5	L5T	73	Tumor	0	Female	2	T1N0M0	I	1	1440	48
GSE115002	L12	L12T	52	Tumor	1	Male	1	T1N0M0	I	1	630	21
GSE115002	L51	L51T	46	Tumor	0	Male	1	T1N2M1	I	0	540	>18
GSE115002	L52	L52T	66	Tumor	0	Male	2	T1N3M1	I	1	300	10
GSE115002	L1	L1T	72	Tumor	0	Male	2	T2N0M0	I	1	1980	66
GSE115002	L2	L2T	53	Tumor	1	Male	1	T2N0M0	I	1	1470	49
GSE115002	L3	L3T	45	Tumor	0	Male	1	T1N1M0	I	0	1260	>42
GSE115002	L4	L4T	42	Tumor	0	Male	1	T1N0M0	I	1	3060	102
GSE115002	L23	L23T	65	Tumor	0	Male	2	T4N1M0	I	1	1080	36
GSE115002	L34	L34T	46	Tumor	0	Male	1	T2N0M0	I	0	900	>30
GSE115002	L45	L45T	48	Tumor	0	Female	1	T1N3M1	I	1	480	16
GSE115002	L49	L49T	57	Tumor	0	Female	1	T1N3M1	I	1	390	13
GSE115002	L50	L50T	58	Tumor	1	Male	1	T2N1M1	I	1	450	15
GSE115002	L1	L1N	72	Normal	0	Male	2	T2N0M0	0	1	1980	66
GSE115002	L2	L2N	53	Normal	1	Male	1	T2N0M0	0	1	1470	49
GSE115002	L3	L3N	45	Normal	0	Male	1	T1N1M0	0	0	1260	>42
GSE115002	L4	L4N	42	Normal	0	Male	1	T1N0M0	0	1	3060	102
GSE115002	L5	L5N	73	Normal	0	Female	2	T1N0M0	0	1	1440	48
GSE115002	L6	L6N	66	Normal	0	Female	2	T1N0M0	0	0	1830	>61
GSE115002	L7	L7N	47	Normal	0	Female	1	T1N0M0	0	0	1740	>58
GSE115002	L8	L8N	45	Normal	0	Female	1	T1N0M0	0	0	1530	>51
GSE115002	L9	L9N	68	Normal	0	Male	2	T4N0M0	0	0	2370	>79
GSE115002	L10	L10N	74	Normal	0	Male	2	T1N0M0	0	1	600	20
GSE115002	L11	L11N	65	Normal	1	Male	2	T1N0M0	0	1	1170	39
GSE115002	L12	L12N	52	Normal	1	Male	1	T1N0M0	0	1	630	21
GSE115002	L13	L13N	65	Normal	1	Male	2	T2N0M0	0	0	1500	>50
GSE115002	L14	L14N	62	Normal	0	Male	2	T2N1M0	0	1	1380	46
GSE115002	L15	L15N	35	Normal	0	Female	1	T2N0M0	0	1	1470	49
GSE115002	L16	L16N	53	Normal	0	Female	1	T1N0M0	0	0	1470	>49
GSE115002	L17	L17N	49	Normal	0	Female	1	T1N1M0	0	1	1170	39
GSE115002	L18	L18N	70	Normal	0	Male	2	T3N0M0	0	1	780	26
GSE115002	L19	L19N	59	Normal	1	Male	1	T2N0M0	0	1	870	29
GSE115002	L20	L20N	52	Normal	1	Male	1	T1N1M0	0	1	510	17
GSE115002	L21	L21N	56	Normal	0	Female	1	T1N1M0	0	1	1260	42
GSE115002	L22	L22N	38	Normal	0	Female	1	T1N1M0	0	0	1200	>40
GSE115002	L23	L23N	65	Normal	0	Male	2	T4N1M0	0	1	1080	36
GSE115002	L24	L24N	59	Normal	0	Female	1	T3N1M0	0	1	360	12
GSE115002	L25	L25N	66	Normal	0	Female	2	T1N1M0	0	0	2160	>72
GSE115002	L26	L26N	53	Normal	0	Female	1	T2N0M0	0	0	1620	>54
GSE115002	L27	L27N	43	Normal	1	Male	1	T4N3M0	0	0	750	25
GSE115002	L28	L28N	57	Normal	0	Female	1	T1N2M0	0	1	840	28
GSE115002	L29	L29N	59	Normal	0	Male	1	T1N2M0	0	1	930	31
GSE115002	L30	L30N	76	Normal	0	Male	2	T1N2M0	0	1	870	29
GSE115002	L31	L31N	56	Normal	0	Female	1	T1N2M0	0	1	570	19
GSE115002	L32	L32N	61	Normal	0	Female	2	T1N2M0	0	1	630	21
GSE115002	L33	L33N	51	Normal	0	Male	1	T1N2M0	0	1	660	22
GSE115002	L34	L34N	46	Normal	0	Male	1	T2N0M0	0	0	900	>30
GSE115002	L35	L35N	63	Normal	0	Female	2	T2N2M0	0	1	510	17
GSE115002	L36	L36N	59	Normal	0	Female	1	T2N2M0	0	1	690	23
GSE115002	L37	L37N	38	Normal	0	Female	1	T1N2M0	0	1	720	24
GSE115002	L38	L38N	50	Normal	0	Female	1	T2N3M0	0	1	330	11
GSE115002	L39	L39N	66	Normal	0	Female	2	T2N2M0	0	1	900	30
GSE115002	L40	L40N	61	Normal	0	Female	2	T1N2M1	0	1	600	20
GSE115002	L41	L41N	81	Normal	1	Male	2	T1N0M0	0	1	240	8
GSE115002	L42	L42N	38	Normal	0	Female	1	T1N3M1	0	0	690	>23
GSE115002	L43	L43N	48	Normal	0	Male	1	T2N1M0	0	1	630	21
GSE115002	L44	L44N	62	Normal	0	Male	2	T1N0M0	0	1	570	19
GSE115002	L45	L45N	48	Normal	0	Female	1	T1N3M1	0	1	480	16
GSE115002	L46	L46N	28	Normal	0	Female	1	T2N0M1	0	1	240	8
GSE115002	L47	L47N	68	Normal	0	Male	2	T1N3M1	0	1	270	9
GSE115002	L48	L48N	68	Normal	0	Female	2	T1N2M1	0	1	480	16
GSE115002	L49	L49N	57	Normal	0	Female	1	T1N3M1	0	1	390	13
GSE115002	L50	L50N	58	Normal	1	Male	1	T2N1M1	0	1	450	15
GSE115002	L51	L51N	46	Normal	0	Male	1	T1N2M1	0	0	540	>18
GSE115002	L52	L52N	66	Normal	0	Male	2	T1N3M1	0	1	300	10
