# Supplementary material for: Identification of Extracellular Matrix Signatures as Novel Potential Prognostic Biomarkers in Lung Adenocarcinoma
Source: Front Genet. 2022 May 30;13:872380. doi: 10.3389/fgene.2022.872380 (PMC9197387; doi:10.3389/fgene.2022.872380)
Supplement: Supplementary file 3 [file Table3.XLSX]

## Sheet: Table S3
Table S3: ECM organization related gene shared among LUAD datasets
A2M
ABI3BP
ABL1
ACAN
ADAM10
ADAM12
ADAM15
ADAM19
ADAM8
ADAMTS1
ADAMTS12
ADAMTS14
ADAMTS15
ADAMTS16
ADAMTS17
ADAMTS18
ADAMTS19
ADAMTS2
ADAMTS20
ADAMTS3
ADAMTS4
ADAMTS5
ADAMTS6
ADAMTS7
ADAMTS8
ADAMTS9
ADAMTSL1
ADAMTSL2
ADAMTSL3
ADAMTSL4
ADAMTSL5
AEBP1
AGRN
AGT
ANGPTL7
ANTXR1
ANXA2
APBB2
APP
ATXN1L
B4GALT1
BCAN
BCL3
BMP1
BSG
CAPN1
CAPN2
CAPNS1
CAPNS2
CAV1
CAV2
CCDC80
CD44
CD47
CDH1
CFLAR
CHADL
CLASP1
CLASP2
CMA1
COL10A1
COL11A1
COL12A1
COL13A1
COL14A1
COL15A1
COL16A1
COL17A1
COL18A1
COL19A1
COL1A1
COL1A2
COL22A1
COL23A1
COL24A1
COL27A1
COL28A1
COL2A1
COL3A1
COL4A1
COL4A2
COL4A3
COL4A4
COL4A5
COL4A6
COL5A1
COL5A2
COL5A3
COL6A1
COL6A2
COL6A3
COL7A1
COL8A1
COL8A2
COL9A2
COL9A3
COLQ
COMP
CPB2
CREB3L1
CRISPLD2
CRTAP
CSGALNACT1
CST3
CTRB1
CTRB2
CTSG
CTSK
CTSS
CYP1B1
DAG1
DCN
DDR2
DMP1
DNAJB6
DPP4
DPT
DSPP
ECM2
EFEMP2
EGFL6
EGFLAM
ELANE
ELF3
EMILIN1
ENG
ERCC2
ETS1
EXOC8
FAP
FBLN1
FBLN2
FBLN5
FBN1
FBN2
FERMT1
FGA
FGB
FGF2
FGFR4
FGG
FLRT2
FMOD
FN1
FOXC1
FOXC2
FOXF1
FOXF2
FSCN1
FURIN
GAS2
GAS6
GFOD2
GPM6B
GREM1
HAPLN1
HAPLN2
HAS1
HAS2
HAS3
HPN
HSD17B12
HSPG2
HTRA1
IBSP
ICAM1
ICAM2
ICAM3
ICAM4
ICAM5
IHH
IL6
ITGA1
ITGA11
ITGA2
ITGA2B
ITGA3
ITGA4
ITGA5
ITGA6
ITGA7
ITGA8
ITGA9
ITGAD
ITGAE
ITGAL
ITGAM
ITGAV
ITGAX
ITGB1
ITGB2
ITGB4
ITGB5
ITGB6
ITGB7
ITGB8
JAM2
JAM3
KAZALD1
KDR
KIF9
KLK5
KLK7
KLKB1
LAMA1
LAMA2
LAMA3
LAMA5
LAMB1
LAMB2
LAMB3
LAMB4
LAMC1
LAMC2
LAMC3
LCP1
LOX
LOXL1
LOXL2
LOXL3
LOXL4
LRP1
LTBP3
LUM
MADCAM1
MATN1
MATN3
MFAP2
MFAP4
MFAP5
MIA
MMP1
MMP10
MMP11
MMP13
MMP14
MMP15
MMP16
MMP17
MMP19
MMP2
MMP20
MMP21
MMP23B
MMP24
MMP25
MMP26
MMP27
MMP7
MMP8
MMP9
MPV17
MPZL3
MYH11
MYO1E
NCAN
NDNF
NF1
NFKB2
NID1
NID2
NOTCH1
NOX1
NOXO1
NPHS1
NPNT
NTN4
NTNG1
NTNG2
OLFML2A
OPTC
OTOL1
P4HA1
PAPLN
PDGFA
PDGFB
PDGFRA
PDPN
PECAM1
PHLDB2
PLG
PLOD3
POMT1
POSTN
PRDX4
PTK2
PTX3
PXDN
QSOX1
RAMP2
RB1
RECK
RIC8A
SCUBE3
SERAC1
SERPINB5
SERPINE1
SERPINF2
SERPINH1
SFRP2
SH3PXD2A
SH3PXD2B
SLC2A10
SLC39A8
SMAD3
SMOC1
SMOC2
SMPD3
SOX9
SPARC
SPINK5
SPINT1
SPINT2
SPOCK2
SPP1
ST7
SULF1
SULF2
TCF15
TGFB1
TGFB2
TGFBI
TGFBR1
THBS1
THSD4
TIMP1
TIMP2
TLL1
TLL2
TMEM38B
TMPRSS6
TNC
TNFRSF11B
TNFRSF1A
TNFRSF1B
TNR
TPSAB1
TTR
VCAM1
VCAN
VWA1
VWF
WDR72
WNT3A
