# Supplementary material for: Identification of Extracellular Matrix Signatures as Novel Potential Prognostic Biomarkers in Lung Adenocarcinoma
Source: Front Genet. 2022 May 30;13:872380. doi: 10.3389/fgene.2022.872380 (PMC9197387; doi:10.3389/fgene.2022.872380)
Supplement: Supplementary file 9 [file Table4.XLSX]

## Sheet: Table S4
Table S4: 54 OS associated ECM organization related genes
gene	p.value	wald.test	beta	HR	HR.confint.lower	HR.confint.upper
LOXL2	1.346e-07	27.8	0.03329	1.034	1.021	1.047
FSCN1	5.86e-07	24.96	0.02137	1.022	1.013	1.03
FGF2	1.055e-05	19.41	0.4093	1.506	1.255	1.807
FBN2	2.473e-05	17.79	0.05625	1.058	1.031	1.086
LAMB1	5.283e-05	16.34	0.03585	1.036	1.019	1.055
ITGB1	0.0001027	15.09	0.01378	1.014	1.007	1.021
FLRT2	0.0001285	14.66	0.5922	1.808	1.335	2.448
MMP16	0.0001403	14.5	0.5297	1.698	1.293	2.231
HAPLN1	0.0001429	14.46	0.1476	1.159	1.074	1.251
ADAM12	0.0001485	14.39	0.1175	1.125	1.058	1.195
LAMA3	0.0001486	14.39	0.02415	1.024	1.012	1.037
CSGALNACT1	0.0001584	14.27	0.1415	1.152	1.07	1.24
B4GALT1	0.0001734	14.1	0.01935	1.02	1.009	1.03
THSD4	0.000186	13.97	0.1969	1.218	1.098	1.35
ADAM19	0.0002236	13.62	0.09448	1.099	1.045	1.156
SERPINB5	0.0002688	13.28	0.04137	1.042	1.019	1.066
ITGA5	0.0002778	13.21	0.03034	1.031	1.014	1.048
NID2	0.0002821	13.19	0.1205	1.128	1.057	1.204
COL4A6	0.0003016	13.06	0.2345	1.264	1.113	1.436
ITGA6	0.0003095	13.01	0.01896	1.019	1.009	1.03
LAMC2	0.0003283	12.9	0.008312	1.008	1.004	1.013
MYO1E	0.0004062	12.5	0.05779	1.059	1.026	1.094
PHLDB2	0.0006677	11.58	0.1133	1.12	1.049	1.195
TGFBI	0.0008301	11.17	0.008964	1.009	1.004	1.014
FERMT1	0.0009367	10.95	0.06306	1.065	1.026	1.106
ADAMTS2	0.001007	10.82	0.08625	1.09	1.035	1.148
APBB2	0.001024	10.78	0.2166	1.242	1.091	1.413
GAS2	0.001175	10.53	0.1	1.105	1.04	1.174
ADAMTS3	0.001222	10.46	0.3641	1.439	1.154	1.795
SERPINE1	0.001222	10.46	0.01218	1.012	1.005	1.02
POSTN	0.001301	10.34	0.01117	1.011	1.004	1.018
COL4A1	0.001345	10.28	0.01284	1.013	1.005	1.021
ADAMTS7	0.00156	10.01	0.2544	1.29	1.102	1.51
COL4A2	0.001589	9.97	0.01256	1.013	1.005	1.021
FOXC2	0.001714	9.83	0.2197	1.246	1.086	1.429
BMP1	0.002069	9.49	0.09023	1.094	1.033	1.159
MMP14	0.002727	8.98	0.009357	1.009	1.003	1.016
TGFB2	0.002947	8.84	0.0908	1.095	1.031	1.163
COL5A1	0.003193	8.69	0.01322	1.013	1.004	1.022
ADAMTS9	0.003513	8.52	0.1468	1.158	1.049	1.278
LOX	0.004055	8.26	0.0379	1.039	1.012	1.066
COL5A2	0.004944	7.9	0.01198	1.012	1.004	1.021
COL1A2	0.005297	7.78	0.003966	1.004	1.001	1.007
CAV2	0.005786	7.62	0.02568	1.026	1.007	1.045
ADAMTS5	0.00645	7.42	0.3924	1.481	1.116	1.963
NID1	0.006529	7.4	0.0223	1.023	1.006	1.039
COL4A5	0.007312	7.19	0.1058	1.112	1.029	1.201
ITGB4	0.00799	7.04	0.01084	1.011	1.003	1.019
FGA	0.0082	6.99	0.002732	1.003	1.001	1.005
COL1A1	0.008613	6.9	0.002614	1.003	1.001	1.005
HAS2	0.008629	6.9	0.0825	1.086	1.021	1.155
COL22A1	0.009639	6.7	0.1383	1.148	1.034	1.275
LAMB3	0.009732	6.68	0.00696	1.007	1.002	1.012
ACAN	0.009856	6.66	0.3824	1.466	1.096	1.96
