# Supplementary material for: Identification of Extracellular Matrix Signatures as Novel Potential Prognostic Biomarkers in Lung Adenocarcinoma
Source: Front Genet. 2022 May 30;13:872380. doi: 10.3389/fgene.2022.872380 (PMC9197387; doi:10.3389/fgene.2022.872380)
Supplement: Supplementary file 10 [file Table1.XLSX]

## Sheet: Table S1
Table S1: Information of public datasets used in this study
Public Datasets	Database	Sequence type	LUAD sample number	Normal sample number	PMID
TCGA-LUAD	TCGA	RNA-seq	443	59
GSE87340	GEO	RNA-seq	51	49	32649877
GSE140343	GEO	RNA-seq	23	23	24894543
GSE115002	GEO	Array	52	52	30389658
